# Supplementary material for: Bis(N,N′,N′′-triisopropyl­guanidinium) fumarate–fumaric acid (1/1)
Source: Acta Crystallogr Sect E Struct Rep Online. 2012 May 26;68(Pt 6):o1906. doi: 10.1107/S1600536812023094 (PMC3379463; doi:10.1107/S1600536812023094)
Supplement: Supplementary file 1 [file e-68-o1906-sup1.cif]

##############################################################################
#                                                                            #
# This CIF contains the data in a paper accepted for publication in          #
# Acta Crystallographica Section E. It conforms to the requirements of       #
# Notes for Authors for Acta Crystallographica Section E, and has been       #
# peer reviewed under the auspices of the IUCr Commission on Journals.       #
#                                                                            #
# Full details of the Crystallographic Information File format               #
# are given in the paper "The Crystallographic Information File (CIF):       #
# a New Standard Archive File for Crystallography" by S. R. Hall, F. H.      #
# Allen and I. D. Brown [Acta Cryst. (1991), A47, 655-685].                  #
#                                                                            #
# The current version of the core CIF dictionary is obtainable from          #
# ftp://ftp.iucr.org/pub/cif_core.dic.                                       #
#                                                                            #
# Software is freely available for graphical display of the structure(s)     #
# in this CIF. For information consult the CIF software page                 #
# http://www.iucr.org/resources/cif/software.                                #
#                                                                            #
# This file may be used for bona fide research purposes within the           #
# scientific community so long as proper attribution is given to the journal # 
# article from which it was obtained.                                        #
#                                                                            #
##############################################################################
data_I
_audit_creation_method     SHELXL-97
_chemical_name_systematic
;
Bis(<i>N</i>,<i>N</i>',<i>N</i>''-triisopropylguanidinium) fumarate--fumaric
acid (1/1)
;
_chemical_name_common     ?
_chemical_formula_moiety     'C10 H24 N3 +, 0.5(C4 H2 O4 2-), 0.5(C4 H4 O4)'
_chemical_formula_sum     'C14 H27 N3 O4'
_chemical_formula_iupac     'C10 H24 N3 +, 0.5C4 H2 O4 2-, 0.5C4 H4 O4'
_chemical_formula_weight     301.39
_chemical_melting_point     ?
_symmetry_cell_setting     monoclinic
_symmetry_space_group_name_H-M     'P 21/n'
_symmetry_space_group_name_Hall     '-P 2yn'
loop_
    _symmetry_equiv_pos_as_xyz
    'x, y, z'
    '-x+1/2, y+1/2, -z+1/2'
    '-x, -y, -z'
    'x-1/2, -y-1/2, z-1/2'
_cell_length_a     9.714(3)
_cell_length_b     11.633(3)
_cell_length_c     16.226(4)
_cell_angle_alpha     90.00
_cell_angle_beta     102.291(4)
_cell_angle_gamma     90.00
_cell_volume     1791.6(8)
_cell_formula_units_Z     4
_cell_measurement_reflns_used     309
_cell_measurement_theta_min     2.17
_cell_measurement_theta_max     23.27
_cell_measurement_temperature     200(2)
_exptl_crystal_description     block
_exptl_crystal_colour     colourless
_exptl_crystal_size_max     0.50
_exptl_crystal_size_mid     0.45
_exptl_crystal_size_min     0.45
_exptl_crystal_density_diffrn     1.117
_exptl_crystal_density_meas     n/a
_exptl_crystal_density_method     'not measured'
_exptl_crystal_F_000     656
_exptl_absorpt_coefficient_mu     0.082
_exptl_absorpt_correction_type     multi-scan
_exptl_absorpt_process_details     '(SADABS; Bruker, 2003)'
_exptl_absorpt_correction_T_min     0.9602
_exptl_absorpt_correction_T_max     0.9641
_exptl_special_details
;
Data collection is performed with three batch runs at phi = 0.00 \% (650
frames), at phi = 120.00 \% (650 frames), and at phi = 240.00 \% (650 frames).
Frame width = 0.30 \% in omega. Data is merged, corrected for decay (if any),
and treated with multi-scan absorption corrections (if required). All
symmetry-equivalent reflections are merged for centrosymmetric data. Friedel
pairs are not merged for noncentrosymmetric data.
;
_diffrn_ambient_temperature     200(2)
_diffrn_radiation_type     MoK\a
_diffrn_radiation_wavelength     0.71073
_diffrn_radiation_source     'fine-focus sealed tube'
_diffrn_radiation_monochromator     graphite
_diffrn_measurement_device_type     'Bruker APEXII CCD area-detector'
_diffrn_measurement_method     'phi and omega scans'
_diffrn_detector_area_resol_mean     ?
_diffrn_reflns_number     11184
_diffrn_reflns_av_R_equivalents     0.0273
_diffrn_reflns_av_sigmaI/netI     0.0215
_diffrn_reflns_theta_min     2.17
_diffrn_reflns_theta_max     23.27
_diffrn_reflns_theta_full     23.27
_diffrn_measured_fraction_theta_max     0.980
_diffrn_measured_fraction_theta_full     0.980
_diffrn_reflns_limit_h_min     -10
_diffrn_reflns_limit_h_max     10
_diffrn_reflns_limit_k_min     -12
_diffrn_reflns_limit_k_max     12
_diffrn_reflns_limit_l_min     -18
_diffrn_reflns_limit_l_max     18
_refine_special_details
;
Refinement of <i>F</i>^2^ against ALL reflections. The weighted <i>R</i>-factor
<i>wR</i> and goodness of fit <i>S</i> are based on <i>F</i>^2^, conventional
<i>R</i>-factors <i>R</i> are based on <i>F</i>, with <i>F</i> set to zero for
negative <i>F</i>^2^. The threshold expression of <i>F</i>^2^ >
\s(<i>F</i>^2^) is used only for calculating <i>R</i>-factors(gt) <i>etc</i>.
and is not relevant to the choice of reflections for refinement.
<i>R</i>-factors based on <i>F</i>^2^ are statistically about twice as large
as those based on <i>F</i>, and <i>R</i>- factors based on ALL data will be
even larger.
;
_reflns_number_total     2514
_reflns_number_gt     2121
_reflns_threshold_expression     I>2sigma(I)
_refine_ls_structure_factor_coef     Fsqd
_refine_ls_matrix_type     full
_refine_ls_R_factor_all     0.0519
_refine_ls_R_factor_gt     0.0435
_refine_ls_wR_factor_gt     0.1228
_refine_ls_wR_factor_ref     0.1300
_refine_ls_goodness_of_fit_ref     1.041
_refine_ls_restrained_S_all     1.041
_refine_ls_number_reflns     2514
_refine_ls_number_parameters     191
_refine_ls_number_restraints     0
_refine_ls_hydrogen_treatment     constr
_refine_ls_weighting_scheme     calc
_refine_ls_weighting_details
         'calc w=1/[\s^2^(Fo^2^)+(0.0727P)^2^+0.7515P] where P=(Fo^2^+2Fc^2^)/3'
_atom_sites_solution_hydrogens     geom
_atom_sites_solution_primary     direct
_atom_sites_solution_secondary     difmap
_refine_ls_shift/su_max     0.001
_refine_ls_shift/su_mean     0.000
_refine_diff_density_max     0.217
_refine_diff_density_min     -0.181
_refine_ls_extinction_method     'SHELXL97 (Sheldrick, 2008)'
_refine_ls_extinction_coef     0.013(2)
_refine_ls_extinction_expression
                                  'Fc^*^=kFc[1+0.001xFc^2^\l^3^/sin(2\q)]^-1/4^'
loop_
    _atom_type_symbol
    _atom_type_description
    _atom_type_scat_dispersion_real
    _atom_type_scat_dispersion_imag
    _atom_type_scat_source
    'C' 'C' 0.0033 0.0016
                         'International Tables Vol C Tables 4.2.6.8 and 6.1.1.4'
    'H' 'H' 0.0000 0.0000
                         'International Tables Vol C Tables 4.2.6.8 and 6.1.1.4'
    'N' 'N' 0.0061 0.0033
                         'International Tables Vol C Tables 4.2.6.8 and 6.1.1.4'
    'O' 'O' 0.0106 0.0060
                         'International Tables Vol C Tables 4.2.6.8 and 6.1.1.4'
_computing_data_collection     'APEX2 (Bruker, 2009)'
_computing_cell_refinement     'SAINT (Bruker, 2009)'
_computing_data_reduction     'SAINT (Bruker, 2009)'
_computing_structure_solution     'SHELXS97 (Sheldrick, 2008)'
_computing_structure_refinement     'SHELXL97 (Sheldrick, 2008)'
_computing_molecular_graphics     'SHELXTL (Sheldrick, 2008)'
_computing_publication_material     'SHELXTL (Sheldrick, 2008)'
loop_
    _atom_site_type_symbol
    _atom_site_label
    _atom_site_fract_x
    _atom_site_fract_y
    _atom_site_fract_z
    _atom_site_U_iso_or_equiv
    _atom_site_adp_type
    _atom_site_calc_flag
    _atom_site_refinement_flags
    _atom_site_occupancy
    _atom_site_symmetry_multiplicity
    _atom_site_disorder_assembly
    _atom_site_disorder_group
    N N1 0.3813(2) 0.7589(2) 0.65518(12) 0.0606(6) Uani d . 1 1 . .
    H H1A 0.3496 0.7206 0.6082 0.073 Uiso calc R 1 1 . .
    N N2 0.55340(17) 0.87868(16) 0.72883(10) 0.0407(5) Uani d . 1 1 . .
    H H2A 0.5134 0.8698 0.7722 0.049 Uiso calc R 1 1 . .
    N N3 0.55035(18) 0.83370(15) 0.58961(10) 0.0400(5) Uani d . 1 1 . .
    H H3A 0.6221 0.8809 0.5930 0.048 Uiso calc R 1 1 . .
    C C1 0.4961(2) 0.82257(18) 0.65809(12) 0.0372(5) Uani d . 1 1 . .
    C C2 0.3022(3) 0.7462(3) 0.72241(15) 0.0618(8) Uani d . 1 1 . .
    H H2B 0.3531 0.7879 0.7738 0.074 Uiso calc R 1 1 . .
    C C3 0.1559(4) 0.7963(3) 0.6947(2) 0.0908(10) Uani d . 1 1 . .
    H H3B 0.1630 0.8780 0.6813 0.136 Uiso calc R 1 1 . .
    H H3C 0.1047 0.7880 0.7402 0.136 Uiso calc R 1 1 . .
    H H3D 0.1053 0.7554 0.6445 0.136 Uiso calc R 1 1 . .
    C C4 0.2946(4) 0.6209(3) 0.7427(2) 0.0980(12) Uani d . 1 1 . .
    H H4A 0.3902 0.5903 0.7614 0.147 Uiso calc R 1 1 . .
    H H4B 0.2463 0.5794 0.6922 0.147 Uiso calc R 1 1 . .
    H H4C 0.2424 0.6111 0.7876 0.147 Uiso calc R 1 1 . .
    C C5 0.6772(2) 0.95385(17) 0.74056(13) 0.0377(5) Uani d . 1 1 . .
    H H5A 0.6841 0.9853 0.6842 0.045 Uiso calc R 1 1 . .
    C C6 0.6565(3) 1.0533(2) 0.79649(16) 0.0575(7) Uani d . 1 1 . .
    H H6A 0.5696 1.0942 0.7712 0.086 Uiso calc R 1 1 . .
    H H6B 0.7367 1.1061 0.8023 0.086 Uiso calc R 1 1 . .
    H H6C 0.6500 1.0243 0.8522 0.086 Uiso calc R 1 1 . .
    C C7 0.8100(3) 0.8884(2) 0.77559(19) 0.0652(7) Uani d . 1 1 . .
    H H7A 0.8199 0.8251 0.7374 0.098 Uiso calc R 1 1 . .
    H H7B 0.8056 0.8574 0.8311 0.098 Uiso calc R 1 1 . .
    H H7C 0.8911 0.9401 0.7811 0.098 Uiso calc R 1 1 . .
    C C8 0.5007(2) 0.77405(19) 0.50895(13) 0.0438(6) Uani d . 1 1 . .
    H H8A 0.3956 0.7697 0.4980 0.053 Uiso calc R 1 1 . .
    C C9 0.5406(3) 0.8431(2) 0.43942(14) 0.0555(6) Uani d . 1 1 . .
    H H9A 0.5003 0.9204 0.4387 0.083 Uiso calc R 1 1 . .
    H H9B 0.5041 0.8054 0.3852 0.083 Uiso calc R 1 1 . .
    H H9C 0.6434 0.8486 0.4490 0.083 Uiso calc R 1 1 . .
    C C10 0.5571(4) 0.6538(2) 0.51258(18) 0.0841(10) Uani d . 1 1 . .
    H H10A 0.5288 0.6120 0.5587 0.126 Uiso calc R 1 1 . .
    H H10B 0.6602 0.6561 0.5223 0.126 Uiso calc R 1 1 . .
    H H10C 0.5193 0.6147 0.4591 0.126 Uiso calc R 1 1 . .
    C C11 0.8673(2) 0.02478(18) 0.57016(13) 0.0372(5) Uani d . 1 1 . .
    C C12 0.9785(2) 0.04210(18) 0.52111(13) 0.0366(5) Uani d . 1 1 . .
    H H12A 1.0196 0.1161 0.5202 0.044 Uiso calc R 1 1 . .
    C C13 0.0836(2) 0.63781(18) 0.46512(12) 0.0373(5) Uani d . 1 1 . .
    C C14 -0.0139(2) 0.54111(18) 0.47181(12) 0.0388(5) Uani d . 1 1 . .
    H H14A -0.1018 0.5388 0.4327 0.047 Uiso calc R 1 1 . .
    O O1 0.81517(17) -0.06979(13) 0.57428(11) 0.0534(5) Uani d . 1 1 . .
    O O2 0.82763(15) 0.11397(12) 0.60762(10) 0.0468(4) Uani d . 1 1 . .
    H H2 0.8741 0.1718 0.5986 0.070 Uiso calc R 1 1 . .
    O O3 0.19305(19) 0.64871(16) 0.51791(11) 0.0672(6) Uani d . 1 1 . .
    O O4 0.04379(15) 0.70345(12) 0.40121(9) 0.0425(4) Uani d . 1 1 . .
loop_
    _atom_site_aniso_label
    _atom_site_aniso_U_11
    _atom_site_aniso_U_22
    _atom_site_aniso_U_33
    _atom_site_aniso_U_12
    _atom_site_aniso_U_13
    _atom_site_aniso_U_23
    N1 0.0536(12) 0.0929(16) 0.0369(10) -0.0418(11) 0.0131(9) -0.0110(10)
    N2 0.0404(10) 0.0532(11) 0.0306(9) -0.0154(8) 0.0123(7) -0.0032(8)
    N3 0.0414(10) 0.0462(10) 0.0337(9) -0.0158(8) 0.0111(7) -0.0042(8)
    C1 0.0352(11) 0.0435(12) 0.0321(11) -0.0100(9) 0.0058(9) 0.0015(9)
    C2 0.0527(14) 0.094(2) 0.0402(13) -0.0384(14) 0.0138(11) -0.0032(13)
    C3 0.093(2) 0.087(2) 0.106(3) 0.0130(18) 0.051(2) 0.0107(19)
    C4 0.091(2) 0.116(3) 0.098(2) 0.018(2) 0.0448(19) 0.059(2)
    C5 0.0373(11) 0.0419(12) 0.0344(11) -0.0107(9) 0.0085(9) -0.0029(9)
    C6 0.0753(17) 0.0488(15) 0.0524(14) -0.0164(12) 0.0227(13) -0.0100(11)
    C7 0.0413(13) 0.0687(17) 0.0832(19) -0.0008(12) 0.0076(13) 0.0107(14)
    C8 0.0505(13) 0.0483(13) 0.0303(11) -0.0115(10) 0.0035(9) -0.0018(9)
    C9 0.0729(16) 0.0591(15) 0.0346(12) -0.0105(12) 0.0115(11) -0.0006(11)
    C10 0.143(3) 0.0518(17) 0.0493(16) 0.0038(17) 0.0019(17) -0.0053(12)
    C11 0.0385(11) 0.0384(12) 0.0380(11) -0.0092(9) 0.0154(9) -0.0038(9)
    C12 0.0381(11) 0.0344(11) 0.0404(11) -0.0115(8) 0.0152(9) -0.0012(8)
    C13 0.0428(12) 0.0405(12) 0.0291(11) -0.0111(9) 0.0089(9) -0.0064(9)
    C14 0.0378(11) 0.0453(12) 0.0313(10) -0.0120(9) 0.0028(9) -0.0033(8)
    O1 0.0598(10) 0.0442(9) 0.0669(11) -0.0215(8) 0.0376(8) -0.0112(8)
    O2 0.0534(9) 0.0382(8) 0.0578(9) -0.0073(7) 0.0316(8) -0.0029(7)
    O3 0.0652(11) 0.0750(12) 0.0514(10) -0.0411(9) -0.0100(9) 0.0121(9)
    O4 0.0539(9) 0.0377(8) 0.0366(8) -0.0069(7) 0.0111(7) 0.0000(6)
_geom_special_details
;
All e.s.d.'s (except the e.s.d. in the dihedral angle between two l.s. planes)
are estimated using the full covariance matrix. The cell e.s.d.'s are taken
into account individually in the estimation of e.s.d.'s in distances, angles
and torsion angles; correlations between e.s.d.'s in cell parameters are only
used when they are defined by crystal symmetry. An approximate (isotropic)
treatment of cell e.s.d.'s is used for estimating e.s.d.'s involving l.s.
planes.
;
loop_
    _geom_bond_atom_site_label_1
    _geom_bond_atom_site_label_2
    _geom_bond_site_symmetry_2
    _geom_bond_distance
    _geom_bond_publ_flag
    N1 C1 . 1.331(3) ?
    N1 C2 . 1.469(3) ?
    N1 H1A . 0.8800 ?
    N2 C1 . 1.335(3) ?
    N2 C5 . 1.466(3) ?
    N2 H2A . 0.8800 ?
    N3 C1 . 1.334(3) ?
    N3 C8 . 1.469(3) ?
    N3 H3A . 0.8800 ?
    C2 C4 . 1.500(5) ?
    C2 C3 . 1.513(4) ?
    C2 H2B . 1.0000 ?
    C3 H3B . 0.9800 ?
    C3 H3C . 0.9800 ?
    C3 H3D . 0.9800 ?
    C4 H4A . 0.9800 ?
    C4 H4B . 0.9800 ?
    C4 H4C . 0.9800 ?
    C5 C7 . 1.501(3) ?
    C5 C6 . 1.510(3) ?
    C5 H5A . 1.0000 ?
    C6 H6A . 0.9800 ?
    C6 H6B . 0.9800 ?
    C6 H6C . 0.9800 ?
    C7 H7A . 0.9800 ?
    C7 H7B . 0.9800 ?
    C7 H7C . 0.9800 ?
    C8 C10 . 1.499(4) ?
    C8 C9 . 1.502(3) ?
    C8 H8A . 1.0000 ?
    C9 H9A . 0.9800 ?
    C9 H9B . 0.9800 ?
    C9 H9C . 0.9800 ?
    C10 H10A . 0.9800 ?
    C10 H10B . 0.9800 ?
    C10 H10C . 0.9800 ?
    C11 O1 . 1.219(2) ?
    C11 O2 . 1.302(3) ?
    C11 C12 . 1.485(3) ?
    C12 C12 3_756 1.314(4) ?
    C12 H12A . 0.9500 ?
    C13 O3 . 1.222(3) ?
    C13 O4 . 1.279(3) ?
    C13 C14 . 1.489(3) ?
    C14 C14 3_566 1.311(4) ?
    C14 H14A . 0.9500 ?
    O2 H2 . 0.8400 ?
loop_
    _geom_angle_atom_site_label_1
    _geom_angle_atom_site_label_2
    _geom_angle_atom_site_label_3
    _geom_angle_site_symmetry_1
    _geom_angle_site_symmetry_3
    _geom_angle
    _geom_angle_publ_flag
    C1 N1 C2 . . 126.59(19) ?
    C1 N1 H1A . . 116.7 ?
    C2 N1 H1A . . 116.7 ?
    C1 N2 C5 . . 125.70(16) ?
    C1 N2 H2A . . 117.1 ?
    C5 N2 H2A . . 117.1 ?
    C1 N3 C8 . . 125.69(17) ?
    C1 N3 H3A . . 117.2 ?
    C8 N3 H3A . . 117.2 ?
    N1 C1 N2 . . 119.70(18) ?
    N1 C1 N3 . . 120.07(18) ?
    N2 C1 N3 . . 120.18(17) ?
    N1 C2 C4 . . 108.6(2) ?
    N1 C2 C3 . . 110.3(2) ?
    C4 C2 C3 . . 110.6(2) ?
    N1 C2 H2B . . 109.1 ?
    C4 C2 H2B . . 109.1 ?
    C3 C2 H2B . . 109.1 ?
    C2 C3 H3B . . 109.5 ?
    C2 C3 H3C . . 109.5 ?
    H3B C3 H3C . . 109.5 ?
    C2 C3 H3D . . 109.5 ?
    H3B C3 H3D . . 109.5 ?
    H3C C3 H3D . . 109.5 ?
    C2 C4 H4A . . 109.5 ?
    C2 C4 H4B . . 109.5 ?
    H4A C4 H4B . . 109.5 ?
    C2 C4 H4C . . 109.5 ?
    H4A C4 H4C . . 109.5 ?
    H4B C4 H4C . . 109.5 ?
    N2 C5 C7 . . 111.20(19) ?
    N2 C5 C6 . . 108.94(17) ?
    C7 C5 C6 . . 112.0(2) ?
    N2 C5 H5A . . 108.2 ?
    C7 C5 H5A . . 108.2 ?
    C6 C5 H5A . . 108.2 ?
    C5 C6 H6A . . 109.5 ?
    C5 C6 H6B . . 109.5 ?
    H6A C6 H6B . . 109.5 ?
    C5 C6 H6C . . 109.5 ?
    H6A C6 H6C . . 109.5 ?
    H6B C6 H6C . . 109.5 ?
    C5 C7 H7A . . 109.5 ?
    C5 C7 H7B . . 109.5 ?
    H7A C7 H7B . . 109.5 ?
    C5 C7 H7C . . 109.5 ?
    H7A C7 H7C . . 109.5 ?
    H7B C7 H7C . . 109.5 ?
    N3 C8 C10 . . 110.97(19) ?
    N3 C8 C9 . . 109.17(18) ?
    C10 C8 C9 . . 112.2(2) ?
    N3 C8 H8A . . 108.1 ?
    C10 C8 H8A . . 108.1 ?
    C9 C8 H8A . . 108.1 ?
    C8 C9 H9A . . 109.5 ?
    C8 C9 H9B . . 109.5 ?
    H9A C9 H9B . . 109.5 ?
    C8 C9 H9C . . 109.5 ?
    H9A C9 H9C . . 109.5 ?
    H9B C9 H9C . . 109.5 ?
    C8 C10 H10A . . 109.5 ?
    C8 C10 H10B . . 109.5 ?
    H10A C10 H10B . . 109.5 ?
    C8 C10 H10C . . 109.5 ?
    H10A C10 H10C . . 109.5 ?
    H10B C10 H10C . . 109.5 ?
    O1 C11 O2 . . 121.74(18) ?
    O1 C11 C12 . . 120.65(18) ?
    O2 C11 C12 . . 117.61(17) ?
    C12 C12 C11 3_756 . 121.8(2) ?
    C12 C12 H12A 3_756 . 119.1 ?
    C11 C12 H12A . . 119.1 ?
    O3 C13 O4 . . 125.02(19) ?
    O3 C13 C14 . . 119.94(19) ?
    O4 C13 C14 . . 115.03(18) ?
    C14 C14 C13 3_566 . 124.2(2) ?
    C14 C14 H14A 3_566 . 117.9 ?
    C13 C14 H14A . . 117.9 ?
    C11 O2 H2 . . 109.5 ?
loop_
    _geom_torsion_atom_site_label_1
    _geom_torsion_atom_site_label_2
    _geom_torsion_atom_site_label_3
    _geom_torsion_atom_site_label_4
    _geom_torsion_site_symmetry_1
    _geom_torsion_site_symmetry_2
    _geom_torsion_site_symmetry_3
    _geom_torsion_site_symmetry_4
    _geom_torsion
    _geom_torsion_publ_flag
    C2 N1 C1 N2 . . . . 3.1(4) ?
    C2 N1 C1 N3 . . . . -174.4(2) ?
    C5 N2 C1 N1 . . . . -178.4(2) ?
    C5 N2 C1 N3 . . . . -1.0(3) ?
    C8 N3 C1 N1 . . . . -4.8(3) ?
    C8 N3 C1 N2 . . . . 177.8(2) ?
    C1 N1 C2 C4 . . . . -123.8(3) ?
    C1 N1 C2 C3 . . . . 114.8(3) ?
    C1 N2 C5 C7 . . . . -92.6(3) ?
    C1 N2 C5 C6 . . . . 143.5(2) ?
    C1 N3 C8 C10 . . . . -80.4(3) ?
    C1 N3 C8 C9 . . . . 155.4(2) ?
    O1 C11 C12 C12 . . . 3_756 1.9(4) ?
    O2 C11 C12 C12 . . . 3_756 -177.6(3) ?
    O3 C13 C14 C14 . . . 3_566 -5.4(4) ?
    O4 C13 C14 C14 . . . 3_566 173.6(3) ?
loop_
    _geom_hbond_atom_site_label_D
    _geom_hbond_atom_site_label_H
    _geom_hbond_atom_site_label_A
    _geom_hbond_site_symmetry_A
    _geom_hbond_distance_DH
    _geom_hbond_distance_HA
    _geom_hbond_distance_DA
    _geom_hbond_angle_DHA
    N1 H1A O3 . 0.88 2.05 2.866(2) 153.5
    N2 H2A O4 4_676 0.88 2.22 2.976(2) 143.8
    N3 H3A O1 1_565 0.88 2.04 2.866(2) 154.9
    O2 H2 O4 3_666 0.84 1.66 2.484(2) 167.9
    C8 H8A O3 . 1.00 2.49 3.356(2) 144.0
    C2 H2B O4 4_676 1.00 2.46 3.372(2) 150.3
    C5 H5A O1 1_565 1.00 2.48 3.270(2) 134.9
data_global
_journal_date_recd_electronic     2012-04-24
_journal_date_accepted     2012-05-20
_journal_name_full     'Acta Crystallographica, Section E'
_journal_year     2012
_journal_volume     68
_journal_issue      6
_journal_page_first     o1906
_journal_page_last     o1906
_journal_paper_category     QO
_journal_paper_doi     10.1107/S1600536812023094
_journal_coeditor_code     PV2540
loop_
    _publ_contact_author_name
    _publ_contact_author_address
    'Basem F. Ali'
;
Deapertment of Chemistry
Al al-Bayt University
Mafraq 25113
Jordan
;
    ? .
    'Said, Farouq F.'
;
Deapertment of Chemistry
Al al-Bayt University
Mafraq 25113
Jordan
;
    . .
_publ_contact_author_email     'bfali@aabu.edu.jo'
_publ_contact_author_fax     ?
_publ_contact_author_phone     ?
_publ_section_title
;
Bis(<i>N</i>,<i>N</i>',<i>N</i>''-triisopropylguanidinium) fumarate--fumaric
acid (1/1)
;
loop_
    _publ_author_name
    _publ_author_footnote
    _publ_author_address
    'Said, Farouq F.' ?
;
Department of Chemistry
Al al-Bayt University
Mafraq 25113
Jordan
;
    'Ali, Basem F.' .
;
Department of Chemistry
Al al-Bayt University
Mafraq 25113
Jordan
;
    'Richeson, Darrin' .
;
Department of Chemistry and Biochemistry
University of Ottawa
Ottawa, Ontario
Canada K1N 6N5
;
    'Korobkov, Ilia' .
;
Department of Chemistry and Biochemistry
University of Ottawa
Ottawa, Ontario
Canada K1N 6N5
;
