# Supplementary material for: Bis(N,N′,N′′-triisopropyl­guanidinium) fumarate–fumaric acid (1/1)
Source: Acta Crystallogr Sect E Struct Rep Online. 2012 May 26;68(Pt 6):o1906. doi: 10.1107/S1600536812023094 (PMC3379463; doi:10.1107/S1600536812023094)
Supplement: Supplementary file 2 [file e-68-o1906-Isup2.hkl]

# 
# h,k,l, Fc-squared, Fo-squared, sigma(Fo-squared) and status flag 
# 
data_I
_shelx_title ' dr56 in P2(1)/n' 
_shelx_refln_list_code          4 
_shelx_F_calc_maximum      175.05 
_exptl_crystal_F_000       656.00 
_reflns_d_resolution_high  0.8996 
 
loop_ 
 _symmetry_equiv_pos_as_xyz 
 'x, y, z' 
 '-x+1/2, y+1/2, -z+1/2' 
 '-x, -y, -z' 
 'x-1/2, -y-1/2, z-1/2' 
 
_cell_length_a     9.7143 
_cell_length_b    11.6334 
_cell_length_c    16.2257 
_cell_angle_alpha  90.000 
_cell_angle_beta  102.291 
_cell_angle_gamma  90.000 
 
_shelx_F_squared_multiplier     1.000 
 
loop_ 
 _refln_index_h 
 _refln_index_k 
 _refln_index_l 
 _refln_F_squared_calc 
 _refln_F_squared_meas 
 _refln_F_squared_sigma 
 _refln_observed_status 
   2   0   0     2952.31     2511.50     34.09 o 
   4   0   0      212.03      324.97     10.18 o 
   6   0   0     3323.05     3168.05     43.27 o 
   8   0   0      330.21      441.07     10.31 o 
  10   0   0       27.86       60.59      7.61 o 
   1   1   0     1823.64     2191.76     43.81 o 
   2   1   0     2899.12     2872.88     32.22 o 
   3   1   0     3409.90     3333.58     31.88 o 
   4   1   0     3324.00     3300.70     33.23 o 
   5   1   0       30.28       15.19      1.56 o 
   6   1   0      741.47      711.25      6.96 o 
   7   1   0       16.90       16.23      2.89 o 
   8   1   0      222.62      229.18      4.56 o 
   9   1   0        7.48       14.96      2.68 o 
  10   1   0       20.38       10.42      2.26 o 
   0   2   0     1901.80     2367.07    105.99 o 
   1   2   0     4586.47     5204.99     79.16 o 
   2   2   0     2094.94     2363.78     28.98 o 
   3   2   0       26.57       33.13      2.17 o 
   5   2   0     1257.78     1225.72     12.23 o 
   6   2   0      175.49      193.08      2.95 o 
   7   2   0      329.85      330.21      5.06 o 
   8   2   0        1.92        6.50      2.87 o 
   9   2   0      227.74      238.18      5.65 o 
  10   2   0        0.64       -1.35      2.27 o 
   1   3   0     5527.11     5457.02     60.46 o 
   2   3   0      463.41      392.92      4.41 o 
   3   3   0     4252.28     4208.77     42.92 o 
   4   3   0       79.44       83.88      2.57 o 
   5   3   0        7.11       11.12      1.10 o 
   6   3   0       24.86       33.92      1.31 o 
   7   3   0       35.31       36.40      3.20 o 
   8   3   0        6.08        4.14      2.81 o 
   9   3   0        4.17        9.85      2.14 o 
  10   3   0        1.05        2.82      2.19 o 
   0   4   0     3086.65     3053.46     48.24 o 
   1   4   0       11.71        9.63      1.30 o 
   2   4   0      148.64      219.05      3.65 o 
   3   4   0     1603.98     1782.26     18.55 o 
   5   4   0      603.73      591.46      9.29 o 
   6   4   0       43.37       42.72      1.80 o 
   7   4   0       98.53      102.73      2.72 o 
   8   4   0      603.61      611.33     10.74 o 
   9   4   0       88.96       90.35      3.48 o 
  10   4   0       12.20       13.62      2.44 o 
   1   5   0     1473.41     1636.62     20.50 o 
   2   5   0     3916.10     3927.35     40.19 o 
   3   5   0        0.77        0.04      0.74 o 
   4   5   0       63.21       72.50      3.60 o 
   5   5   0      962.98     1006.50     11.06 o 
   6   5   0      255.09      239.97      4.32 o 
   7   5   0        9.75        6.76      1.45 o 
   8   5   0       16.50       11.75      2.05 o 
   9   5   0       14.85       24.90      4.98 o 
   1   6   0      370.16      344.63      5.14 o 
   2   6   0     1212.49     1240.07     15.92 o 
   3   6   0      172.62      173.24      2.89 o 
   4   6   0       75.14       67.82      1.63 o 
   5   6   0       14.68       16.58      1.27 o 
   7   6   0       11.70        6.67      1.80 o 
   8   6   0        0.27        2.08      2.37 o 
   9   6   0       57.05       62.06      3.68 o 
   1   7   0        0.75        2.95      2.74 o 
   2   7   0      477.69      458.08      9.64 o 
   3   7   0       96.83      112.43      3.10 o 
   4   7   0        0.67        0.78      1.19 o 
   5   7   0        0.00       -1.17      1.22 o 
   6   7   0       19.08       18.92      1.79 o 
   7   7   0      136.43      163.06      3.89 o 
   8   7   0        1.10        8.29      2.70 o 
   1   8   0       30.16       31.36      2.70 o 
   2   8   0      127.03      126.17      3.63 o 
   3   8   0       16.00       23.94      2.02 o 
   4   8   0       47.74       49.80      1.98 o 
   5   8   0       14.90       19.02      2.01 o 
   6   8   0      107.36      104.55      3.13 o 
   7   8   0        0.69        2.35      1.80 o 
   1   9   0       44.20       55.74      2.70 o 
   2   9   0      144.38      141.52      3.89 o 
   3   9   0      296.63      299.31      9.02 o 
   4   9   0        6.77        5.38      1.65 o 
   5   9   0       54.52       45.68      3.19 o 
   6   9   0        3.05        2.03      2.10 o 
   7   9   0        4.59        5.30      2.31 o 
   0  10   0      358.53      350.89     10.02 o 
   1  10   0       51.28       50.33      2.88 o 
   2  10   0       12.39       15.96      2.58 o 
   3  10   0        0.00       -2.19      2.19 o 
   4  10   0       10.79       16.10      2.13 o 
   5  10   0       66.49       67.02      3.81 o 
   6  10   0        6.37        2.39      2.60 o 
   1  11   0       24.67       30.81      2.66 o 
   2  11   0      125.04      119.52      4.03 o 
   3  11   0       56.45       62.62      4.70 o 
   4  11   0       27.88       29.52      2.58 o 
   5  11   0        0.68        2.44      2.78 o 
   0  12   0      177.59      200.18      7.61 o 
   1  12   0       47.97       43.82      3.14 o 
   2  12   0        2.32        4.16      2.47 o 
   3  12   0        4.55        4.16      3.59 o 
  -9   0   1        4.05        0.45      3.84 o 
  -7   0   1      737.95      761.15     17.54 o 
  -5   0   1      234.45      264.44      7.51 o 
  -3   0   1    10798.58    10248.75    138.13 o 
   1   0   1     2582.26     3873.26     98.94 o 
   3   0   1     1739.22     1552.49     20.90 o 
   5   0   1      702.93      678.10     10.04 o 
   7   0   1      644.70      661.36     12.47 o 
   9   0   1       32.92       36.81      2.64 o 
 -10   1   1       50.20       49.62      2.85 o 
  -9   1   1        7.73       10.71      2.05 o 
  -8   1   1       13.31       17.28      1.96 o 
  -7   1   1       36.73       36.86      2.43 o 
  -6   1   1      630.53      650.77      9.02 o 
  -5   1   1      127.72      121.06      2.17 o 
  -4   1   1       67.21       74.07      1.62 o 
  -3   1   1      332.95      330.10      4.17 o 
  -2   1   1      408.39      413.02      8.96 o 
  -1   1   1    13391.35    14674.96    565.75 o 
   0   1   1     1460.07     1753.85     21.80 o 
   1   1   1      581.10      752.06     14.18 o 
   2   1   1      524.61      540.35      6.79 o 
   3   1   1      503.96      511.10      7.01 o 
   4   1   1      361.00      320.30      4.40 o 
   5   1   1      482.74      448.26      4.84 o 
   6   1   1       97.91       88.03      1.50 o 
   7   1   1        9.05        6.27      1.28 o 
   8   1   1        1.95       -0.13      1.25 o 
   9   1   1       21.52       16.01      1.65 o 
  10   1   1        0.86        0.85      2.22 o 
 -10   2   1       20.42       23.74      2.38 o 
  -9   2   1      148.27      125.85      3.97 o 
  -8   2   1      435.42      445.88      8.28 o 
  -7   2   1      114.64      114.20      3.31 o 
  -6   2   1       41.00       37.83      1.60 o 
  -5   2   1     2952.16     3051.63     34.43 o 
  -4   2   1        9.51        5.98      0.77 o 
  -3   2   1      145.53      176.05      2.46 o 
  -2   2   1     1859.39     1904.27     21.28 o 
  -1   2   1        2.96        6.68      1.12 o 
   0   2   1     2499.54     2687.73    100.89 o 
   1   2   1    30489.72    28422.13    313.39 o 
   2   2   1     1362.95     1091.62     20.43 o 
   3   2   1      191.44      164.24      2.34 o 
   4   2   1      239.45      243.60      3.42 o 
   5   2   1      311.36      266.06      3.45 o 
   6   2   1        1.57       -0.58      0.81 o 
   7   2   1      464.35      434.54      6.25 o 
   8   2   1       23.47       28.32      1.71 o 
   9   2   1       50.37       50.13      2.13 o 
  10   2   1       19.22       19.36      2.46 o 
 -10   3   1        0.14        2.74      2.13 o 
  -9   3   1       60.49       57.28      2.92 o 
  -8   3   1       30.99       30.90      2.25 o 
  -7   3   1       13.77        6.09      1.71 o 
  -6   3   1      271.74      281.16      4.63 o 
  -5   3   1       32.46       19.90      0.94 o 
  -4   3   1     2339.18     2486.05     27.79 o 
  -3   3   1        0.66       -0.33      0.90 o 
  -2   3   1     1197.72     1260.09     15.95 o 
  -1   3   1      357.54      475.75      6.50 o 
   0   3   1      194.66      247.23      7.87 o 
   1   3   1       83.81       55.28      1.12 o 
   2   3   1      335.16      305.61      3.63 o 
   3   3   1      844.64      789.37      9.25 o 
   4   3   1      393.82      418.32      4.91 o 
   5   3   1        0.10       -0.22      0.77 o 
   6   3   1        8.39       14.53      1.16 o 
   7   3   1       20.92       17.98      1.91 o 
   8   3   1       50.64       51.12      2.01 o 
   9   3   1       10.44        8.00      1.82 o 
  10   3   1       14.00       24.53      2.60 o 
 -10   4   1        1.13       -1.59      2.06 o 
  -9   4   1       32.41       31.28      2.49 o 
  -8   4   1      286.59      263.60      5.77 o 
  -7   4   1      140.64      152.47      3.94 o 
  -6   4   1        6.17        3.61      1.17 o 
  -4   4   1      119.42      130.33      2.23 o 
  -3   4   1     3513.56     3571.91     39.61 o 
  -2   4   1     1746.14     1818.15     20.92 o 
  -1   4   1     2490.67     2449.03     30.08 o 
   0   4   1     1499.68     1585.27     17.95 o 
   1   4   1      200.91      172.80      2.36 o 
   3   4   1      468.37      490.10      5.60 o 
   4   4   1       81.63       92.57      2.59 o 
   6   4   1        2.91        2.20      1.02 o 
   7   4   1        1.05       -0.29      1.08 o 
   8   4   1        0.50       -1.57      1.57 o 
   9   4   1       12.48       13.40      1.97 o 
  -9   5   1      275.10      287.91      7.22 o 
  -8   5   1      237.87      232.73      5.35 o 
  -7   5   1        6.37        5.87      1.39 o 
  -6   5   1        0.31        0.51      1.35 o 
  -5   5   1      260.89      254.53      7.23 o 
  -4   5   1      160.94      172.35      2.76 o 
  -3   5   1      291.42      278.47      3.62 o 
  -2   5   1      697.73      777.16      8.67 o 
  -1   5   1      738.76      703.28      9.32 o 
   0   5   1        0.10       -0.18      0.67 o 
   1   5   1       46.49       51.52      1.70 o 
   2   5   1       15.66       20.03      0.88 o 
   3   5   1     1821.53     1847.88     18.28 o 
   4   5   1      349.49      329.35      3.96 o 
   5   5   1      135.01      108.32      1.89 o 
   6   5   1      125.16      107.44      2.51 o 
   7   5   1       20.50       16.54      1.45 o 
   8   5   1       34.68       41.84      2.61 o 
   9   5   1       60.31       63.00      3.13 o 
  -9   6   1       58.41       58.21      3.70 o 
  -8   6   1        9.50        8.05      2.43 o 
  -7   6   1      120.76       95.69      3.09 o 
  -6   6   1      162.41      156.38      3.86 o 
  -5   6   1      151.76      136.97      2.75 o 
  -4   6   1       17.91       19.30      1.35 o 
  -3   6   1      272.10      241.68      3.59 o 
  -2   6   1      296.66      334.50      5.75 o 
  -1   6   1      128.69      135.61      3.55 o 
   0   6   1      414.18      420.58     11.26 o 
   1   6   1       89.68       82.22      2.46 o 
   2   6   1       23.20       20.30      1.00 o 
   3   6   1        1.90        0.66      0.92 o 
   4   6   1      115.59      148.80      2.52 o 
   5   6   1        0.08       -1.01      1.01 o 
   6   6   1       23.27       24.79      2.09 o 
   7   6   1       23.52       18.43      1.97 o 
   8   6   1        1.89        0.79      2.21 o 
   9   6   1       38.85       37.06      3.35 o 
  -8   7   1        1.65        2.69      2.53 o 
  -7   7   1       17.95       20.12      3.73 o 
  -6   7   1        6.96        6.96      1.65 o 
  -5   7   1        0.23       -1.24      1.24 o 
  -4   7   1       29.75       30.08      1.94 o 
  -3   7   1      164.34      178.31      3.41 o 
  -1   7   1      126.77      136.97      2.78 o 
   0   7   1      263.75      269.00      5.28 o 
   1   7   1      134.82      141.52      4.31 o 
   2   7   1      345.22      290.50      4.71 o 
   3   7   1      170.23      153.69      3.13 o 
   4   7   1       14.40       13.54      1.36 o 
   5   7   1       45.67       43.86      1.76 o 
   6   7   1       12.37       12.62      2.00 o 
   7   7   1       17.47       30.79      2.15 o 
   8   7   1       34.13       33.69      3.11 o 
  -8   8   1      140.11      167.08      5.03 o 
  -7   8   1       11.22       13.21      2.00 o 
  -6   8   1       12.26       16.42      1.88 o 
  -5   8   1       63.81       58.17      2.39 o 
  -4   8   1       72.68       68.46      2.79 o 
  -3   8   1       39.64       38.42      2.17 o 
  -2   8   1       23.80       23.41      1.94 o 
  -1   8   1        0.33        1.14      1.35 o 
   0   8   1       24.68       18.74      7.03 o 
   1   8   1      203.01      202.84      4.58 o 
   2   8   1       24.25       26.63      2.19 o 
   3   8   1        0.98        0.75      1.63 o 
   4   8   1      212.90      194.10      4.41 o 
   5   8   1       10.48        8.54      1.43 o 
   6   8   1        2.14        3.03      1.71 o 
   7   8   1        9.66       10.59      1.97 o 
   8   8   1       50.69       72.54      3.60 o 
  -7   9   1       16.63       16.26      2.49 o 
  -6   9   1      104.30      103.86      3.75 o 
  -5   9   1       75.39       69.01      3.63 o 
  -4   9   1       20.93       18.21      2.03 o 
  -3   9   1      232.68      245.20      5.99 o 
  -2   9   1      119.24      122.10      4.26 o 
  -1   9   1      344.43      335.36      6.62 o 
   0   9   1        1.26       -1.11      2.43 o 
   1   9   1       23.40       20.93      2.23 o 
   2   9   1        0.17       -1.75      1.75 o 
   3   9   1      104.55       96.07      3.24 o 
   4   9   1      359.38      352.99      6.83 o 
   5   9   1       58.47       67.28      3.53 o 
   6   9   1        5.09        4.39      2.79 o 
   7   9   1        7.67       12.42      2.50 o 
  -6  10   1        6.90        2.85      2.45 o 
  -5  10   1      118.87      117.04      4.58 o 
  -4  10   1       92.82       90.45      3.29 o 
  -3  10   1        0.42       -0.38      2.45 o 
  -2  10   1       12.99       13.71      2.14 o 
  -1  10   1       16.81       30.41      4.02 o 
   0  10   1        6.20        6.13      2.11 o 
   1  10   1        4.07        2.20      1.59 o 
   2  10   1       75.87       68.85      3.07 o 
   3  10   1       21.20       16.28      2.18 o 
   4  10   1      175.03      160.98      4.35 o 
   5  10   1        0.53       -1.35      3.72 o 
   6  10   1       34.98       30.55      4.60 o 
  -5  11   1        6.30        6.84      5.48 o 
  -4  11   1        2.04        1.42      2.03 o 
  -3  11   1       31.01       42.04      2.71 o 
  -2  11   1       32.13       36.22      3.21 o 
  -1  11   1      289.15      284.86      6.87 o 
   0  11   1       20.73       21.16      2.50 o 
   1  11   1       25.43       33.52      2.70 o 
   2  11   1       29.14       36.95      4.10 o 
   3  11   1       58.98       60.90      3.08 o 
   4  11   1       38.11       35.00      2.61 o 
   5  11   1        2.95       -1.16      2.55 o 
  -4  12   1       66.18       70.53      6.87 o 
  -3  12   1       36.67       35.47      2.81 o 
  -2  12   1       22.34       21.43      2.60 o 
  -1  12   1       83.17       82.93      3.62 o 
   0  12   1        0.59       -0.12      2.15 o 
   1  12   1      483.56      496.65      9.54 o 
   2  12   1      156.76      149.54      4.64 o 
   3  12   1      108.58      106.81      4.01 o 
 -10   0   2        0.24        3.87      3.00 o 
  -8   0   2       21.28       14.08      2.70 o 
  -6   0   2       18.62       36.52      3.50 o 
  -4   0   2     2832.00     2839.04     45.02 o 
  -2   0   2     2629.32     2731.21    100.75 o 
   0   0   2     1118.29     1805.96     36.90 o 
   2   0   2    30642.34    25597.30    465.54 o 
   4   0   2      240.44      307.21      8.49 o 
   6   0   2        0.61       11.00      2.57 o 
   8   0   2      234.84      219.83      5.75 o 
  10   0   2       19.59       16.26      4.54 o 
 -10   1   2       10.56       11.68      2.23 o 
  -9   1   2       53.73       56.60      2.74 o 
  -8   1   2      119.88      116.66      3.53 o 
  -7   1   2        0.63        0.51      1.60 o 
  -6   1   2      297.85      279.58      5.41 o 
  -5   1   2      160.61      161.11      2.85 o 
  -4   1   2        1.68        2.11      0.78 o 
  -3   1   2       22.10       15.59      0.79 o 
  -2   1   2     6026.37     6444.97    182.82 o 
  -1   1   2      204.13      274.71      7.88 o 
   0   1   2     1356.55     1357.59     21.87 o 
   1   1   2     2888.15     3036.78     39.17 o 
   2   1   2     2757.32     2638.67     31.30 o 
   3   1   2       96.03      110.73      1.77 o 
   4   1   2      392.38      402.49      5.09 o 
   5   1   2      116.42      124.17      1.96 o 
   6   1   2      430.04      476.19      5.27 o 
   7   1   2      274.53      262.77      4.33 o 
   8   1   2        6.65       12.77      1.61 o 
   9   1   2       36.20       40.13      2.05 o 
  10   1   2       10.46        5.25      1.63 o 
 -10   2   2       57.20       54.58      2.96 o 
  -9   2   2        0.02        0.34      1.91 o 
  -8   2   2       46.66       44.03      2.42 o 
  -7   2   2      205.22      205.32      4.60 o 
  -6   2   2       80.61       74.64      1.99 o 
  -5   2   2      347.45      345.46      5.17 o 
  -4   2   2      650.69      684.20      9.11 o 
  -3   2   2      438.29      367.31      5.08 o 
  -1   2   2      407.93      407.56      5.78 o 
   1   2   2       54.86       56.23      1.13 o 
   3   2   2      190.41      283.54      3.70 o 
   4   2   2      457.02      428.79      5.40 o 
   6   2   2        0.35        2.23      0.95 o 
   7   2   2        0.05        1.19      1.09 o 
   8   2   2      124.54      119.46      2.89 o 
   9   2   2        9.13        9.59      1.64 o 
  10   2   2        1.81        3.66      1.64 o 
 -10   3   2       29.66       27.48      2.54 o 
  -9   3   2      116.40      107.98      3.67 o 
  -8   3   2       32.43       31.93      2.24 o 
  -7   3   2       10.26        6.62      1.69 o 
  -6   3   2       10.42       12.71      1.25 o 
  -5   3   2      189.93      201.13      3.48 o 
  -4   3   2      547.69      542.58      7.35 o 
  -3   3   2     4456.60     4509.08     49.76 o 
  -2   3   2      206.79      184.10      3.89 o 
  -1   3   2      788.68      820.00      9.69 o 
   0   3   2      737.14      632.12     11.59 o 
   1   3   2     2454.21     2394.49     26.69 o 
   2   3   2      121.51      113.62      1.90 o 
   3   3   2     1192.71     1179.55     13.52 o 
   4   3   2      116.33      125.52      2.13 o 
   5   3   2      489.79      493.02      5.84 o 
   6   3   2      119.27      113.27      2.71 o 
   7   3   2       20.59       17.59      1.55 o 
   8   3   2       99.15       99.03      2.67 o 
   9   3   2        0.05        3.04      1.52 o 
 -10   4   2       53.00       68.23      3.28 o 
  -9   4   2        0.01       -0.49      1.98 o 
  -8   4   2      128.97      125.78      3.73 o 
  -7   4   2      207.95      184.03      4.38 o 
  -6   4   2       29.81       21.20      1.41 o 
  -5   4   2        1.12        0.47      0.90 o 
  -4   4   2       68.62      109.22      1.97 o 
  -3   4   2       84.72       80.23      1.58 o 
  -2   4   2      173.73      128.76      1.90 o 
  -1   4   2     1287.74     1253.81     14.33 o 
   0   4   2       71.57      100.31      3.14 o 
   1   4   2      257.59      253.21      3.40 o 
   2   4   2     1147.45     1296.76     13.93 o 
   3   4   2      434.75      345.06      4.25 o 
   4   4   2     1005.97      982.99     11.62 o 
   5   4   2      314.29      290.27      3.85 o 
   6   4   2       19.32       15.63      1.31 o 
   7   4   2      175.42      149.15      3.09 o 
   8   4   2       53.97       50.91      2.09 o 
   9   4   2       87.83       95.39      2.83 o 
  -9   5   2      114.55      104.50      5.14 o 
  -8   5   2       63.23       71.15      2.95 o 
  -7   5   2      117.54      112.70      3.36 o 
  -6   5   2      312.33      326.12      5.32 o 
  -5   5   2       24.95       24.53      1.22 o 
  -4   5   2      859.43      858.21     10.24 o 
  -3   5   2      200.71      213.97      2.94 o 
  -1   5   2        4.35        5.89      0.97 o 
   0   5   2      328.88      350.70     11.09 o 
   1   5   2     1850.28     1884.09     21.26 o 
   2   5   2     2756.48     2676.78     27.63 o 
   3   5   2      349.55      307.80      3.70 o 
   5   5   2        0.75        0.53      1.02 o 
   6   5   2      197.57      201.51      3.21 o 
   7   5   2      177.41      177.80      3.13 o 
   8   5   2        7.45       10.87      1.60 o 
   9   5   2       25.03       21.34      2.51 o 
  -9   6   2       82.40       86.38      6.89 o 
  -8   6   2       39.74       28.90      4.88 o 
  -7   6   2       27.08       21.51      2.74 o 
  -6   6   2        4.19        4.14      1.98 o 
  -5   6   2      135.45      155.63      2.76 o 
  -4   6   2      380.87      362.25      4.65 o 
  -3   6   2       54.98       53.34      1.58 o 
  -2   6   2      267.76      265.10      4.22 o 
  -1   6   2      452.63      420.19      6.11 o 
   0   6   2     1396.65     1300.69     15.00 o 
   1   6   2       21.10       16.89      1.31 o 
   2   6   2      362.26      426.95      5.08 o 
   3   6   2        0.11       -0.68      0.81 o 
   4   6   2       26.60       31.02      1.24 o 
   5   6   2      142.05      143.42      2.60 o 
   6   6   2       41.52       45.09      1.82 o 
   7   6   2       62.41       62.54      2.56 o 
   8   6   2       56.17       58.46      3.49 o 
   9   6   2        8.04       10.62      3.69 o 
  -9   7   2       19.28       24.08      3.09 o 
  -8   7   2      250.38      253.71      8.00 o 
  -7   7   2       40.72       41.29      2.70 o 
  -6   7   2      125.25      123.11      3.24 o 
  -5   7   2       61.02       57.60      2.27 o 
  -4   7   2      360.89      364.46      5.33 o 
  -3   7   2      210.79      189.80      3.60 o 
  -2   7   2      113.80      110.47      2.54 o 
  -1   7   2        0.04        0.68      1.06 o 
   0   7   2       14.79       16.41      2.29 o 
   1   7   2       51.71       58.37      2.40 o 
   2   7   2       59.26       53.13      1.84 o 
   3   7   2      838.70      802.02      9.87 o 
   4   7   2      634.13      551.23      7.23 o 
   5   7   2       41.22       44.13      1.65 o 
   6   7   2       48.03       39.46      2.15 o 
   7   7   2       63.25       71.40      2.72 o 
   8   7   2        6.72       10.87      2.43 o 
  -8   8   2       84.85       83.78      3.71 o 
  -7   8   2        0.38        2.55      1.83 o 
  -6   8   2       77.94       80.88      2.78 o 
  -5   8   2        0.44       -1.54      1.54 o 
  -4   8   2       38.58       37.12      2.19 o 
  -3   8   2       42.72       46.08      2.32 o 
  -2   8   2       61.84       54.01      2.45 o 
  -1   8   2      122.08      108.03      3.96 o 
   0   8   2       47.97       52.57      2.97 o 
   1   8   2      141.28      131.17      3.60 o 
   2   8   2        0.11        0.95      1.60 o 
   3   8   2       13.69       15.20      2.55 o 
   4   8   2       62.17       67.22      2.76 o 
   5   8   2       31.87       29.90      1.86 o 
   6   8   2       24.06       28.50      2.12 o 
   7   8   2       11.04        8.20      1.96 o 
  -7   9   2        2.02        1.66      2.24 o 
  -6   9   2      101.04       92.09      3.60 o 
  -5   9   2       10.78       12.87      2.58 o 
  -4   9   2       69.43       61.67      2.72 o 
  -3   9   2       84.06       85.59      3.05 o 
  -2   9   2       99.53      112.49      3.46 o 
  -1   9   2       36.70       27.40      2.22 o 
   0   9   2       29.65       22.61      7.30 o 
   1   9   2       28.97       29.28      2.30 o 
   2   9   2      232.01      230.47      5.84 o 
   3   9   2       29.61       33.12      2.23 o 
   4   9   2       12.60       13.42      1.97 o 
   5   9   2      202.84      185.80      5.72 o 
   6   9   2        3.94        0.64      3.01 o 
   7   9   2       16.59       25.34      2.76 o 
  -6  10   2       14.05        9.88      2.60 o 
  -5  10   2        0.08        1.04      3.11 o 
  -4  10   2      139.09      145.15      4.13 o 
  -3  10   2      137.06      126.79      3.84 o 
  -2  10   2      123.88      116.59      3.73 o 
  -1  10   2       81.01       78.02      4.07 o 
   0  10   2      198.50      191.40      6.25 o 
   1  10   2       96.02       79.35      3.26 o 
   2  10   2       99.48       92.18      3.45 o 
   3  10   2      322.74      343.39      6.88 o 
   4  10   2       38.63       41.16      2.63 o 
   5  10   2       15.64       11.84      3.10 o 
   6  10   2        5.06       15.73      3.08 o 
  -5  11   2        9.85       12.39      4.44 o 
  -4  11   2       84.58       83.35      3.42 o 
  -3  11   2        7.78       10.24      2.18 o 
  -2  11   2        7.01        7.16      2.22 o 
  -1  11   2        0.21       -0.72      1.99 o 
   0  11   2      383.66      388.31      9.47 o 
   1  11   2       10.96        5.79      2.06 o 
   2  11   2       10.68       12.00      2.18 o 
   3  11   2       72.44       70.39      3.22 o 
   4  11   2       32.71       35.79      3.77 o 
   5  11   2        1.01        0.70      2.81 o 
  -4  12   2       19.48       24.51      4.75 o 
  -3  12   2       12.23       10.44      3.11 o 
  -2  12   2       10.98        7.17      2.38 o 
  -1  12   2      144.36      135.25      4.49 o 
   0  12   2        0.99        1.29      2.55 o 
   1  12   2        2.20        1.25      2.28 o 
   2  12   2       77.51       83.67      5.10 o 
   3  12   2        7.50        1.73      6.44 o 
  -9   0   3      125.12      125.28      5.41 o 
  -7   0   3      205.28      167.06      5.70 o 
  -5   0   3      388.48      383.37      9.73 o 
  -1   0   3      743.33      910.79     14.66 o 
   1   0   3     7509.60     7693.64    120.34 o 
   7   0   3        1.88        1.65      2.44 o 
   9   0   3       90.13       86.36      3.76 o 
 -10   1   3        1.57        1.55      2.11 o 
  -9   1   3       70.82       73.60      3.06 o 
  -8   1   3       94.37      104.27      3.37 o 
  -7   1   3       18.20       16.38      1.76 o 
  -6   1   3       72.96       71.56      2.43 o 
  -5   1   3       25.04       16.74      1.08 o 
  -4   1   3     1607.56     1663.75     22.93 o 
  -3   1   3       49.28       41.80      1.63 o 
  -2   1   3     8401.28     8299.62    156.42 o 
  -1   1   3      121.97      146.69      1.95 o 
   0   1   3      591.13      610.88      6.47 o 
   1   1   3     5135.46     4812.40     48.50 o 
   2   1   3     3546.43     3515.96     37.79 o 
   3   1   3      748.63      829.28     10.03 o 
   4   1   3     1205.14     1209.94     13.53 o 
   5   1   3      248.57      216.80      3.25 o 
   6   1   3       45.08       42.40      1.45 o 
   7   1   3       40.97       40.48      2.23 o 
   8   1   3      157.24      147.24      3.23 o 
   9   1   3        4.85        5.90      1.61 o 
 -10   2   3       78.38       75.06      3.26 o 
  -9   2   3        5.54        4.64      1.89 o 
  -8   2   3        0.83       -0.08      1.65 o 
  -7   2   3      380.99      360.39      6.78 o 
  -6   2   3       35.90       31.34      1.44 o 
  -5   2   3     1054.52     1049.73     15.83 o 
  -4   2   3      343.81      361.98      5.22 o 
  -3   2   3     2367.38     2485.70     30.94 o 
  -2   2   3     5501.98     5505.29     68.67 o 
  -1   2   3     2519.89     2563.12     26.76 o 
   0   2   3      418.47      414.08      5.75 o 
   1   2   3      251.91      256.32      3.55 o 
   2   2   3     2494.65     2340.97     61.04 o 
   3   2   3      609.47      599.04     12.42 o 
   4   2   3      716.04      773.66     10.33 o 
   5   2   3        0.21       -0.57      0.87 o 
   6   2   3      421.40      363.70      5.02 o 
   7   2   3       42.12       29.13      1.55 o 
   8   2   3       84.50       77.23      2.43 o 
   9   2   3       14.75       11.18      1.69 o 
 -10   3   3        3.79        2.82      2.06 o 
  -9   3   3       52.26       56.47      3.77 o 
  -8   3   3       23.82       21.86      2.05 o 
  -7   3   3       15.79       21.00      2.00 o 
  -6   3   3       27.64       45.82      3.28 o 
  -5   3   3       44.49       43.72      1.56 o 
  -4   3   3      562.59      565.27      7.67 o 
  -2   3   3      384.61      402.06      4.93 o 
  -1   3   3      270.74      226.63      2.83 o 
   0   3   3     5085.32     5288.44     64.17 o 
   1   3   3     1416.49     1454.28     18.13 o 
   2   3   3      207.44      177.03      2.43 o 
   3   3   3      873.28      786.46      9.30 o 
   5   3   3        6.56        6.53      0.99 o 
   6   3   3       56.66       64.07      1.73 o 
   7   3   3       77.87       73.58      2.13 o 
   8   3   3        0.17        3.21      1.43 o 
   9   3   3        7.34        5.36      1.69 o 
 -10   4   3       15.23       11.66      2.34 o 
  -9   4   3        1.69        4.95      2.08 o 
  -8   4   3        2.96        1.23      1.76 o 
  -7   4   3       35.89       40.68      2.25 o 
  -6   4   3        0.19       -1.34      1.34 o 
  -5   4   3      470.77      484.47      6.18 o 
  -4   4   3      236.50      201.33      3.22 o 
  -3   4   3       86.78      131.78      3.35 o 
  -2   4   3     1395.41     1434.12     15.34 o 
   0   4   3       71.61       70.89      1.81 o 
   1   4   3        7.65        2.11      0.78 o 
   2   4   3      448.15      471.49      5.88 o 
   3   4   3        9.90       14.15      1.42 o 
   4   4   3       11.90       15.53      1.69 o 
   5   4   3       20.33       19.01      1.21 o 
   6   4   3       34.99       33.67      1.56 o 
   7   4   3      109.25       92.85      2.39 o 
   8   4   3       27.33       26.77      1.81 o 
   9   4   3       13.06       16.84      1.79 o 
  -9   5   3      172.45      171.55      5.33 o 
  -8   5   3        5.80        7.14      1.96 o 
  -7   5   3      355.85      351.74      6.78 o 
  -6   5   3      209.86      213.67      3.96 o 
  -5   5   3      147.27      145.31      2.88 o 
  -4   5   3      116.25      113.98      2.11 o 
  -3   5   3      694.39      751.82      8.45 o 
  -2   5   3      706.74      712.21      8.72 o 
  -1   5   3       30.07       26.53      1.02 o 
   0   5   3        0.25        0.49      2.77 o 
   1   5   3      301.50      359.10      5.37 o 
   2   5   3       42.95       29.81      1.26 o 
   3   5   3      348.20      328.49      4.22 o 
   4   5   3       55.74       42.20      1.49 o 
   5   5   3       60.99       71.65      1.70 o 
   6   5   3      531.21      524.02      7.14 o 
   7   5   3       28.78       25.19      1.52 o 
   8   5   3       46.70       50.85      2.16 o 
   9   5   3        2.27        3.40      1.78 o 
  -9   6   3       11.54       16.43      2.85 o 
  -8   6   3      141.11      134.43      4.80 o 
  -7   6   3      194.14      195.84      4.62 o 
  -6   6   3       48.53       47.79      2.31 o 
  -5   6   3        2.36       -0.67      1.20 o 
  -3   6   3      189.41      153.61      2.41 o 
  -2   6   3        0.02       -0.21      1.27 o 
  -1   6   3      199.26      184.19      3.31 o 
   0   6   3      835.80      789.85      9.46 o 
   1   6   3        7.57        6.14      0.96 o 
   2   6   3      719.59      743.67      9.02 o 
   3   6   3      522.34      544.27      6.93 o 
   4   6   3      441.50      431.48      5.09 o 
   5   6   3      309.36      273.93      4.00 o 
   6   6   3      244.42      272.22      4.59 o 
   7   6   3        7.84        3.99      1.58 o 
   8   6   3       52.59       55.84      2.80 o 
  -9   7   3        0.19       -0.92      2.45 o 
  -8   7   3       45.86       31.47      3.04 o 
  -7   7   3       15.21       10.03      1.95 o 
  -6   7   3       10.24       12.15      1.74 o 
  -5   7   3      270.12      290.21      5.24 o 
  -4   7   3      425.54      417.41      6.61 o 
  -3   7   3      326.29      299.17      5.78 o 
  -2   7   3       14.43        9.65      1.28 o 
  -1   7   3     1164.47     1106.14     14.49 o 
   0   7   3      903.60      905.75     13.86 o 
   1   7   3       12.69        4.81      1.19 o 
   2   7   3       82.05       94.97      2.09 o 
   3   7   3      383.27      372.15      5.23 o 
   4   7   3       40.76       42.13      1.73 o 
   5   7   3       68.61       64.38      1.90 o 
   6   7   3        6.48        8.05      1.56 o 
   7   7   3       13.14       14.88      1.74 o 
   8   7   3       24.77       26.14      2.75 o 
  -8   8   3       41.46       41.58      2.99 o 
  -7   8   3       16.54        8.35      1.86 o 
  -6   8   3       31.98       38.95      2.20 o 
  -5   8   3       11.85       11.46      1.75 o 
  -4   8   3        2.02       -1.23      1.23 o 
  -3   8   3       47.18       45.41      2.24 o 
  -2   8   3        8.23       10.15      1.70 o 
  -1   8   3       16.37       13.01      2.83 o 
   0   8   3      111.22      104.49      8.43 o 
   1   8   3        8.19        7.23      1.80 o 
   2   8   3       13.49       13.38      1.83 o 
   3   8   3      401.37      380.09      6.04 o 
   4   8   3       32.18       34.15      1.86 o 
   5   8   3      455.85      430.34      6.18 o 
   6   8   3       14.01       15.96      1.98 o 
   7   8   3      127.85      124.74      3.62 o 
  -7   9   3       96.84       85.69      3.64 o 
  -6   9   3       47.67       53.49      2.93 o 
  -5   9   3        6.88       11.22      2.33 o 
  -4   9   3        8.84        8.83      1.78 o 
  -3   9   3       32.47       38.42      2.96 o 
  -2   9   3      151.67      126.50      3.64 o 
  -1   9   3       33.37       35.31      2.35 o 
   1   9   3       52.27       50.84      2.70 o 
   2   9   3       46.72       42.41      2.49 o 
   3   9   3       13.15       25.29      2.23 o 
   4   9   3      235.53      233.62      5.26 o 
   5   9   3        5.12        4.82      3.21 o 
   6   9   3        0.78        0.82      2.53 o 
  -6  10   3        1.80        3.16      2.64 o 
  -5  10   3        1.27       -1.88      2.47 o 
  -4  10   3       20.73       25.03      2.28 o 
  -3  10   3        7.47        4.74      2.05 o 
  -2  10   3       35.39       30.85      2.42 o 
  -1  10   3      202.12      197.26      4.93 o 
   0  10   3      290.19      254.13      5.82 o 
   1  10   3        1.68       -1.77      2.30 o 
   2  10   3        1.58        1.67      1.93 o 
   3  10   3       20.59       15.94      2.19 o 
   4  10   3        9.99        7.49      4.45 o 
   5  10   3       51.54       53.17      3.70 o 
   6  10   3       40.89       52.34      3.94 o 
  -5  11   3      170.90      183.04      6.06 o 
  -4  11   3       51.22       48.39      4.16 o 
  -3  11   3       58.78       50.42      2.92 o 
  -2  11   3        0.10        0.88      2.04 o 
  -1  11   3       33.16       35.61      2.95 o 
   0  11   3        5.21        4.07      2.61 o 
   1  11   3       85.42       79.39      3.41 o 
   2  11   3      131.86      130.58      4.18 o 
   3  11   3      178.33      171.44      6.43 o 
   4  11   3        8.89        8.83      2.87 o 
  -3  12   3       22.34       18.94      4.28 o 
  -2  12   3        2.49        3.56      2.29 o 
  -1  12   3       19.77       18.58      4.57 o 
   0  12   3       70.62       70.52      4.41 o 
   1  12   3        1.00        0.23      2.09 o 
   2  12   3       40.65       37.67      2.94 o 
   3  12   3       35.13       31.74      4.32 o 
 -10   0   4      223.43      215.80      7.73 o 
  -8   0   4      326.39      332.90      9.44 o 
  -6   0   4        0.21        2.70      1.82 o 
  -4   0   4     1767.98     1733.60     27.58 o 
  -2   0   4     3192.26     3455.03     85.10 o 
   0   0   4    11161.26    11245.20    203.30 o 
   2   0   4     1041.61      895.61     14.67 o 
   4   0   4      556.68      608.82     12.35 o 
   6   0   4      280.54      235.45      5.16 o 
   8   0   4       15.33       14.30      3.69 o 
 -10   1   4        0.03        2.63      2.11 o 
  -9   1   4        9.15       10.97      2.00 o 
  -8   1   4        1.82       -0.26      1.82 o 
  -7   1   4      181.54      171.14      4.10 o 
  -6   1   4       96.07       80.38      2.57 o 
  -5   1   4      513.61      462.72      7.72 o 
  -4   1   4       49.29       48.01      1.87 o 
  -3   1   4     1817.16     1932.79     21.67 o 
  -2   1   4      952.65      967.25     18.14 o 
  -1   1   4     5158.39     4984.10     50.28 o 
   0   1   4     6293.43     5853.65     59.13 o 
   1   1   4     2163.82     2189.77     23.56 o 
   2   1   4      555.34      571.28      6.24 o 
   3   1   4      569.07      538.35      6.96 o 
   4   1   4      139.11      165.93      2.75 o 
   5   1   4      661.59      638.31      7.23 o 
   6   1   4      113.33       91.60      2.22 o 
   7   1   4       57.04       49.91      1.97 o 
   8   1   4       60.68       69.26      2.56 o 
   9   1   4       61.01       62.16      2.44 o 
 -10   2   4       18.93       23.54      2.45 o 
  -9   2   4      184.87      180.24      4.73 o 
  -8   2   4       70.05       71.63      2.87 o 
  -7   2   4       24.30       18.69      1.90 o 
  -6   2   4        8.17       16.58      1.28 o 
  -5   2   4      163.51      172.99      3.07 o 
  -4   2   4      678.41      680.76      8.11 o 
  -3   2   4      137.50      152.41      2.20 o 
  -2   2   4      343.75      467.47      6.89 o 
  -1   2   4    11461.27    11212.33    116.14 o 
   0   2   4     1161.02     1144.75     13.98 o 
   1   2   4      201.13      150.95      2.23 o 
   2   2   4     2358.58     2390.02     52.19 o 
   3   2   4     1111.14      976.42     12.18 o 
   4   2   4       82.81      100.20      1.89 o 
   5   2   4      370.39      360.04      4.49 o 
   6   2   4        0.46        3.76      1.38 o 
   7   2   4       83.39       83.62      2.43 o 
   8   2   4        0.18        2.83      1.60 o 
   9   2   4      102.77      102.41      3.18 o 
 -10   3   4       38.21       38.25      2.71 o 
  -9   3   4        8.21        8.67      2.06 o 
  -8   3   4       49.53       46.46      2.46 o 
  -7   3   4        5.59        5.23      1.63 o 
  -6   3   4      354.91      360.89      5.60 o 
  -5   3   4      401.00      414.90      6.08 o 
  -4   3   4      630.92      637.11     14.48 o 
  -3   3   4     1981.15     1913.93     21.54 o 
  -2   3   4      573.74      609.84      7.25 o 
  -1   3   4      629.36      699.95      7.73 o 
   0   3   4       12.56        9.45      0.95 o 
   1   3   4      414.68      475.93      8.55 o 
   2   3   4      527.71      521.04      6.38 o 
   3   3   4      178.02      168.05      2.83 o 
   4   3   4      114.45      126.47      2.26 o 
   5   3   4       33.30       29.56      1.34 o 
   6   3   4      237.81      238.83      3.43 o 
   7   3   4       34.48       34.95      1.62 o 
   8   3   4       17.76       16.77      1.90 o 
   9   3   4       20.95       20.92      2.06 o 
 -10   4   4       23.36       24.82      2.56 o 
  -9   4   4       83.34       85.40      3.99 o 
  -8   4   4        7.22        7.19      1.86 o 
  -7   4   4        0.03       -0.95      1.52 o 
  -6   4   4      761.97      784.99     10.86 o 
  -5   4   4      461.31      432.11      6.22 o 
  -3   4   4      741.12      773.86      9.17 o 
  -2   4   4      287.34      344.34      4.20 o 
   0   4   4      639.17     1065.26     20.02 o 
   1   4   4       60.20       67.93      2.64 o 
   2   4   4      165.61      151.16      2.73 o 
   3   4   4     1625.62     1538.16     16.58 o 
   4   4   4       81.77      150.31      2.60 o 
   5   4   4        0.20        2.16      1.08 o 
   6   4   4      229.48      218.00      3.58 o 
   7   4   4       18.97       12.89      1.53 o 
   8   4   4       95.25      106.50      3.15 o 
   9   4   4        6.05        7.52      1.87 o 
  -9   5   4      195.40      219.93      7.41 o 
  -8   5   4      133.67      127.21      3.74 o 
  -7   5   4       60.61       53.81      2.55 o 
  -6   5   4       14.54       11.18      1.46 o 
  -5   5   4        5.25        5.05      2.17 o 
  -4   5   4      356.84      406.21      5.33 o 
  -3   5   4       38.62       62.41      1.44 o 
  -2   5   4       19.61       18.02      1.33 o 
  -1   5   4     1233.71     1256.39     15.98 o 
   0   5   4      561.18      615.33      7.51 o 
   1   5   4      506.62      520.00      6.52 o 
   2   5   4        2.52        3.46      0.98 o 
   3   5   4      170.95      161.47      2.81 o 
   4   5   4        4.06        7.12      1.16 o 
   5   5   4        0.64        0.93      1.21 o 
   6   5   4      118.69      120.36      2.70 o 
   7   5   4       86.88      104.67      2.61 o 
   8   5   4        0.25        3.15      1.56 o 
  -9   6   4        1.47        2.41      2.41 o 
  -8   6   4        7.17        8.71      2.31 o 
  -7   6   4      196.07      217.88      4.95 o 
  -6   6   4       78.87       91.41      3.03 o 
  -5   6   4        3.99        7.18      1.92 o 
  -4   6   4      656.08      663.16      7.77 o 
  -3   6   4      182.71      193.46      2.86 o 
  -2   6   4      279.78      271.75      4.26 o 
  -1   6   4      766.90      753.30      9.10 o 
   0   6   4        5.61       10.84      3.06 o 
   1   6   4      721.62      696.76      8.56 o 
   2   6   4       75.18       95.66      2.05 o 
   3   6   4       29.76       34.04      1.43 o 
   4   6   4       57.71       62.78      1.72 o 
   5   6   4      804.01      772.22      9.17 o 
   6   6   4       91.94       90.74      2.52 o 
   7   6   4      146.95      139.47      3.47 o 
   8   6   4       21.46       23.96      2.45 o 
  -9   7   4        3.36        3.08      2.66 o 
  -8   7   4      111.34       92.80      4.15 o 
  -7   7   4       49.64       51.71      2.64 o 
  -6   7   4      328.38      300.80      5.52 o 
  -5   7   4        0.27        0.06      1.47 o 
  -4   7   4      590.20      557.44      7.51 o 
  -3   7   4       59.34       64.54      2.40 o 
  -2   7   4      364.07      373.25      5.77 o 
  -1   7   4       51.66       53.14      1.90 o 
   0   7   4      147.16      136.96      3.20 o 
   1   7   4      189.46      158.58      3.20 o 
   2   7   4        5.19        5.44      1.30 o 
   3   7   4        2.72        2.35      1.46 o 
   4   7   4      788.89      725.45      9.22 o 
   5   7   4       47.08       61.08      1.94 o 
   6   7   4       59.92       58.91      2.23 o 
   7   7   4       23.41       25.83      1.89 o 
   8   7   4       27.16       24.60      2.27 o 
  -8   8   4       42.97       51.38      3.04 o 
  -7   8   4        8.82        6.50      1.87 o 
  -6   8   4        7.30        4.95      1.75 o 
  -5   8   4        3.99        2.99      1.68 o 
  -4   8   4       40.78       46.71      2.24 o 
  -3   8   4        1.00        0.48      1.37 o 
  -2   8   4       72.55       70.22      2.66 o 
  -1   8   4       10.03        2.87      1.68 o 
   0   8   4      165.25      174.94      4.34 o 
   1   8   4        4.24        6.92      1.90 o 
   2   8   4      107.76      113.45      3.34 o 
   3   8   4       39.73       46.41      2.43 o 
   4   8   4      266.82      285.82      5.06 o 
   5   8   4       18.68       16.96      1.59 o 
   6   8   4       75.05       86.89      2.90 o 
   7   8   4        0.41       -0.17      1.68 o 
  -7   9   4       36.95       30.99      2.73 o 
  -6   9   4       33.53       39.92      2.78 o 
  -5   9   4       49.67       46.31      3.07 o 
  -4   9   4       18.17       15.82      2.38 o 
  -3   9   4      129.52      111.61      3.42 o 
  -2   9   4       73.27       74.04      2.97 o 
  -1   9   4       45.74       45.16      2.47 o 
   0   9   4      188.29      180.39      8.27 o 
   1   9   4      197.82      174.49      4.57 o 
   2   9   4      115.77      112.84      3.58 o 
   3   9   4      319.08      327.68      6.52 o 
   4   9   4      293.47      286.95      5.99 o 
   5   9   4       13.09       18.88      2.28 o 
   6   9   4       11.20       12.11      2.83 o 
  -6  10   4       69.83       69.44      3.91 o 
  -5  10   4       51.28       53.23      3.52 o 
  -4  10   4        0.53       -1.23      1.75 o 
  -3  10   4       95.36       81.02      3.18 o 
  -2  10   4      145.51      145.37      4.13 o 
  -1  10   4       91.71       99.37      4.39 o 
   0  10   4      506.52      474.91      8.83 o 
   1  10   4      243.25      236.70      5.61 o 
   2  10   4        9.95       15.70      2.68 o 
   3  10   4        2.63        2.19      2.05 o 
   4  10   4       20.84       25.18      2.45 o 
   5  10   4       14.93        5.53      3.58 o 
  -5  11   4        9.42       11.07      3.09 o 
  -4  11   4       10.56        9.87      2.68 o 
  -3  11   4        7.07        8.39      2.20 o 
  -2  11   4       74.10       66.64      3.18 o 
  -1  11   4       90.08       91.32      5.65 o 
   0  11   4      160.98      156.84      4.67 o 
   1  11   4       54.36       49.17      3.10 o 
   2  11   4       60.92       64.40      3.78 o 
   3  11   4       25.02       21.01      3.66 o 
   4  11   4       18.21       18.58      2.50 o 
  -3  12   4       62.01       73.72      4.40 o 
  -2  12   4        0.10        0.73      2.37 o 
  -1  12   4        6.64        4.47      2.43 o 
   0  12   4       85.21       97.52      5.02 o 
   1  12   4       28.54       29.53      2.79 o 
   2  12   4      101.11      107.97      4.10 o 
  -9   0   5        9.69       11.65      3.84 o 
  -7   0   5       22.97       18.48      3.52 o 
  -5   0   5       96.82      185.96     13.36 o 
  -3   0   5      775.31      736.66     20.24 o 
  -1   0   5     3266.69     2934.36     46.03 o 
   1   0   5       92.08       48.34      6.79 o 
   3   0   5     2566.48     2628.85     41.56 o 
   5   0   5      147.93      190.72      7.66 o 
   7   0   5        1.94        5.60      2.71 o 
   9   0   5        1.49        2.57      2.50 o 
 -10   1   5       88.70       91.19      3.64 o 
  -9   1   5      149.81      154.06      4.37 o 
  -8   1   5       13.43       10.64      2.00 o 
  -7   1   5      171.56      162.78      3.98 o 
  -6   1   5      217.31      216.44      4.51 o 
  -5   1   5      128.66      114.98      1.91 o 
  -4   1   5      764.36      753.84      8.90 o 
  -3   1   5       42.50       39.51      1.23 o 
  -2   1   5      777.04      809.72     10.48 o 
  -1   1   5      770.37      707.03      8.23 o 
   0   1   5     5422.04     5227.20     52.89 o 
   1   1   5      426.12      449.29      5.37 o 
   2   1   5     1245.69     1234.58     12.92 o 
   3   1   5      600.60      585.07      6.56 o 
   4   1   5       19.64       18.99      1.11 o 
   5   1   5        8.58        8.02      1.07 o 
   6   1   5       70.95       80.30      3.55 o 
   7   1   5       83.42       80.34      2.45 o 
   8   1   5       48.64       56.96      5.40 o 
   9   1   5        3.12        0.92      1.89 o 
 -10   2   5        6.34        4.58      2.19 o 
  -9   2   5      130.96      128.96      3.97 o 
  -8   2   5      343.14      346.71      6.88 o 
  -7   2   5       92.19       86.68      2.84 o 
  -6   2   5       84.38       85.80      2.68 o 
  -5   2   5      421.31      446.13      6.43 o 
  -4   2   5       83.85       86.17      1.61 o 
  -3   2   5     4693.99     4714.06     47.67 o 
  -2   2   5       31.80       25.53      0.94 o 
  -1   2   5       77.51       74.84      1.30 o 
   0   2   5       20.97       30.75      1.83 o 
   1   2   5     2501.50     2578.00     26.34 o 
   3   2   5      555.07      531.70      6.06 o 
   4   2   5      114.47      102.36      2.00 o 
   5   2   5       28.36       25.05      1.83 o 
   6   2   5       27.65       37.08      1.50 o 
   7   2   5      233.46      202.33      4.01 o 
   8   2   5       36.74       43.01      3.58 o 
   9   2   5       11.78        7.73      1.98 o 
 -10   3   5        7.36        9.01      2.25 o 
  -9   3   5        4.05        5.02      1.94 o 
  -8   3   5      163.94      160.93      4.24 o 
  -7   3   5       35.54       34.72      2.10 o 
  -6   3   5        2.18        2.68      1.17 o 
  -5   3   5        3.88        4.17      1.37 o 
  -4   3   5      247.27      242.18      3.07 o 
  -3   3   5      126.64      113.25      1.96 o 
  -2   3   5      714.44      766.10      9.01 o 
  -1   3   5      322.91      288.22      3.57 o 
   0   3   5      381.41      409.36      5.54 o 
   1   3   5     1491.87     1474.25     23.46 o 
   2   3   5        4.26        1.24      0.89 o 
   3   3   5      264.31      238.85      3.46 o 
   4   3   5      172.95      201.29      5.63 o 
   5   3   5      548.88      532.31      7.07 o 
   6   3   5       13.14        8.20      1.12 o 
   7   3   5       17.75       14.22      1.43 o 
   8   3   5       89.18      110.85      5.75 o 
   9   3   5        8.90        9.35      2.81 o 
 -10   4   5       27.99       28.08      2.59 o 
  -9   4   5      203.24      209.94      5.23 o 
  -8   4   5       58.98       60.67      2.75 o 
  -7   4   5       97.42      107.34      3.71 o 
  -6   4   5       39.83       51.20      2.05 o 
  -5   4   5      442.85      423.30      5.74 o 
  -4   4   5      157.42      133.94      2.55 o 
  -3   4   5       27.45       24.51      2.18 o 
  -2   4   5      950.68     1048.71     11.47 o 
  -1   4   5      354.37      387.59      4.98 o 
   0   4   5     1405.55     1384.35     15.84 o 
   1   4   5       17.27       12.96      1.27 o 
   2   4   5      180.09      209.12      3.17 o 
   3   4   5      181.05      156.60      2.99 o 
   4   4   5        0.41        1.22      1.36 o 
   5   4   5      139.12      139.42      2.67 o 
   6   4   5      712.80      708.55      9.00 o 
   7   4   5        1.34        1.12      1.35 o 
   8   4   5        0.56        2.79      2.23 o 
  -9   5   5        4.52        1.86      2.52 o 
  -8   5   5        7.00       13.87      2.18 o 
  -7   5   5      144.05      147.31      3.88 o 
  -6   5   5      276.01      240.73      5.00 o 
  -5   5   5      707.38      716.88      9.95 o 
  -4   5   5       36.86       32.12      1.31 o 
  -3   5   5        1.07       -1.27      1.27 o 
  -2   5   5      460.57      407.71      4.99 o 
  -1   5   5       35.05       45.98      2.33 o 
   0   5   5     1957.75     2001.72     24.99 o 
   1   5   5      183.15      195.29      3.47 o 
   2   5   5        0.00        1.32      0.88 o 
   3   5   5       59.21       59.72      1.78 o 
   4   5   5      189.03      170.42      2.80 o 
   5   5   5      448.12      443.47      5.70 o 
   6   5   5      108.04      116.54      2.92 o 
   7   5   5      184.26      184.14      3.89 o 
   8   5   5        1.86        3.23      2.64 o 
  -9   6   5       37.39       34.83      3.09 o 
  -8   6   5      195.35      196.69      5.93 o 
  -7   6   5        1.31       -1.04      2.07 o 
  -6   6   5      106.84      101.99      3.17 o 
  -5   6   5      166.78      158.81      5.99 o 
  -4   6   5      350.47      377.29      4.88 o 
  -3   6   5      161.19      164.66      2.62 o 
  -2   6   5     1836.67     1834.19     23.10 o 
  -1   6   5      656.77      669.94      8.27 o 
   1   6   5       21.10       27.31      1.38 o 
   2   6   5      162.22      154.54      2.78 o 
   3   6   5       62.64       53.91      1.79 o 
   4   6   5       26.72       23.21      1.42 o 
   5   6   5      359.34      330.99      6.37 o 
   6   6   5      199.59      187.31      3.69 o 
   7   6   5       41.85       48.15      2.32 o 
   8   6   5       19.04       18.78      2.67 o 
  -9   7   5        1.80        3.58      3.42 o 
  -8   7   5        4.82        4.73      2.48 o 
  -7   7   5      211.04      204.79      4.86 o 
  -6   7   5       27.76       26.80      1.97 o 
  -5   7   5        1.57       -1.48      1.48 o 
  -4   7   5        6.54        2.72      1.25 o 
  -3   7   5       43.25       36.17      1.70 o 
  -2   7   5      228.40      221.46      3.98 o 
  -1   7   5        0.62       -0.68      1.26 o 
   0   7   5      814.78      737.41      9.12 o 
   1   7   5       80.92       73.11      2.20 o 
   2   7   5      273.55      266.32      4.57 o 
   3   7   5      164.44      174.16      3.52 o 
   4   7   5      227.01      218.38      4.13 o 
   5   7   5       66.37       53.54      1.97 o 
   6   7   5       23.11       25.26      1.80 o 
   7   7   5        0.13        2.51      1.83 o 
  -8   8   5        0.10        0.22      2.25 o 
  -7   8   5       21.39       21.87      2.09 o 
  -6   8   5        4.55        3.26      1.73 o 
  -5   8   5       67.97       62.13      2.46 o 
  -4   8   5        9.32        8.10      1.47 o 
  -3   8   5       82.58      106.83      2.75 o 
  -2   8   5      140.26      119.38      3.45 o 
  -1   8   5        6.54        6.69      1.63 o 
   0   8   5       85.64       82.96      3.15 o 
   1   8   5      237.12      188.35      4.56 o 
   2   8   5      275.75      260.30      5.51 o 
   3   8   5      398.14      362.48      6.89 o 
   4   8   5       83.96       86.41      3.58 o 
   5   8   5        1.59       -1.54      1.54 o 
   6   8   5       96.23      101.14      3.11 o 
   7   8   5       76.16       75.72      2.90 o 
  -7   9   5       10.08        9.32      2.36 o 
  -6   9   5       13.87       15.09      2.35 o 
  -5   9   5      215.00      212.02      8.17 o 
  -4   9   5       61.95       59.31      2.67 o 
  -3   9   5        0.90        0.52      2.13 o 
  -2   9   5      449.65      457.07      8.28 o 
  -1   9   5      162.47      160.67      4.24 o 
   0   9   5      206.47      217.21      5.14 o 
   1   9   5      296.04      300.27      6.31 o 
   2   9   5       63.13       59.28      2.79 o 
   3   9   5        0.23       -1.81      3.19 o 
   4   9   5        3.21        1.33      2.77 o 
   5   9   5        7.56       10.93      2.83 o 
   6   9   5        6.65        6.06      2.91 o 
  -6  10   5       37.02       29.82      3.15 o 
  -5  10   5       60.73       69.26      3.82 o 
  -4  10   5       26.73       26.18      2.55 o 
  -3  10   5        0.01        0.34      1.82 o 
  -2  10   5      181.83      193.83      4.87 o 
  -1  10   5       91.73       97.49      3.58 o 
   0  10   5       19.89       30.12      2.50 o 
   1  10   5      308.14      322.64      7.30 o 
   2  10   5       49.65       45.49      2.80 o 
   3  10   5       40.13       46.72      2.80 o 
   4  10   5      178.95      198.93      5.04 o 
   5  10   5       27.80       47.65      3.51 o 
  -5  11   5        2.48        0.29      2.73 o 
  -4  11   5        0.24        1.75      2.63 o 
  -3  11   5       23.66       20.31      3.70 o 
  -2  11   5       85.29       80.41      3.44 o 
  -1  11   5        0.06        0.95      2.16 o 
   0  11   5        0.51        2.26      2.59 o 
   1  11   5      233.16      223.46      5.63 o 
   2  11   5        0.25        0.27      2.51 o 
   3  11   5        9.57        6.81      3.00 o 
   4  11   5       13.12       16.57      2.49 o 
  -3  12   5        5.08        7.69      2.23 o 
  -2  12   5        2.74        3.21      2.22 o 
  -1  12   5       20.50       20.62      2.72 o 
   0  12   5       13.85       36.77      6.18 o 
   1  12   5        2.59        1.63      2.46 o 
 -10   0   6       75.81      104.61      5.43 o 
  -8   0   6     1934.05     1964.30     41.85 o 
  -2   0   6     2849.24     2886.82     45.38 o 
   0   0   6     1959.88     2473.03     45.65 o 
   4   0   6      404.58      397.49      7.50 o 
   8   0   6      244.66      286.15     11.94 o 
 -10   1   6        1.60        1.65      2.07 o 
  -9   1   6      183.33      188.74      4.86 o 
  -8   1   6        0.09        1.32      2.11 o 
  -7   1   6      100.10       99.51      3.11 o 
  -6   1   6      246.60      234.70      4.86 o 
  -5   1   6      966.68      864.91     10.22 o 
  -4   1   6     2598.45     2662.71     29.82 o 
  -3   1   6     3149.09     3198.34     39.63 o 
  -2   1   6      177.03      163.50      2.42 o 
  -1   1   6      269.05      256.70      3.41 o 
   0   1   6      846.37      889.18     12.17 o 
   2   1   6     1183.31     1130.81     13.05 o 
   3   1   6     1103.95     1009.71     11.87 o 
   4   1   6      937.68      933.34     11.16 o 
   5   1   6        9.83       12.48      1.22 o 
   6   1   6       56.76       54.23      2.08 o 
   7   1   6        1.45        5.69      3.29 o 
   8   1   6      197.86      181.83      7.22 o 
   9   1   6        2.98        5.16      3.35 o 
 -10   2   6       92.20       96.37      3.70 o 
  -9   2   6       10.00       16.83      2.15 o 
  -8   2   6      232.36      231.38      5.28 o 
  -7   2   6      365.36      362.78      6.88 o 
  -6   2   6       27.84       27.08      2.14 o 
  -5   2   6      826.36      817.61     10.99 o 
  -4   2   6      693.57      685.60      9.28 o 
  -3   2   6      965.03     1064.70     12.34 o 
  -2   2   6        0.41        6.95      1.14 o 
  -1   2   6      254.72      280.54      3.20 o 
   0   2   6      953.79      865.75      9.85 o 
   1   2   6     1391.38     1307.80     16.01 o 
   2   2   6      976.46      990.26     10.04 o 
   3   2   6      677.22      733.74      8.14 o 
   4   2   6      306.37      329.46      4.21 o 
   5   2   6      169.59      169.68      2.71 o 
   6   2   6      243.23      250.53      4.73 o 
   7   2   6      295.59      320.60      6.86 o 
   8   2   6       11.51       16.90      2.82 o 
   9   2   6       30.54       32.65      2.99 o 
 -10   3   6       59.46       61.62      3.09 o 
  -9   3   6       59.92       71.89      3.07 o 
  -8   3   6        6.84       10.07      1.93 o 
  -7   3   6       31.78       21.14      2.53 o 
  -6   3   6       21.03       37.13      2.53 o 
  -5   3   6      531.39      447.11     13.36 o 
  -4   3   6      451.97      458.84      5.28 o 
  -3   3   6     1411.69     1473.34     15.40 o 
  -2   3   6     1402.70     1488.38     16.93 o 
  -1   3   6     1931.28     1935.24     23.38 o 
   1   3   6       39.19       36.03      1.27 o 
   2   3   6      152.81      139.53      2.39 o 
   4   3   6      100.17       86.32      1.83 o 
   5   3   6      387.49      390.35      5.31 o 
   6   3   6        0.02        1.04      1.14 o 
   7   3   6       55.63       59.63      2.44 o 
   8   3   6       55.50       61.91      3.80 o 
 -10   4   6        3.43        5.87      2.17 o 
  -9   4   6      155.49      156.20      4.40 o 
  -8   4   6       21.19       19.80      2.29 o 
  -7   4   6      104.55       97.75      3.13 o 
  -6   4   6       14.58       20.59      1.46 o 
  -5   4   6      517.06      476.26      6.15 o 
  -4   4   6      782.04      803.42      9.67 o 
  -3   4   6     1550.76     1583.83     18.06 o 
  -2   4   6       24.17       27.24      1.10 o 
  -1   4   6      482.70      498.20      6.26 o 
   0   4   6      882.56      866.25     17.76 o 
   1   4   6       24.70       17.77      1.22 o 
   2   4   6      549.72      551.02      7.48 o 
   3   4   6      259.65      290.30      4.50 o 
   4   4   6      221.16      210.91      3.41 o 
   5   4   6       56.82       48.08      1.77 o 
   6   4   6      171.50      167.03      3.07 o 
   7   4   6        0.35        0.88      1.54 o 
   8   4   6        8.19        9.19      2.87 o 
  -9   5   6       91.46      102.27      4.42 o 
  -8   5   6      164.55      172.25      4.44 o 
  -7   5   6      327.40      329.86      6.49 o 
  -6   5   6      320.02      307.75      5.18 o 
  -5   5   6      256.81      255.87      4.44 o 
  -4   5   6      249.34      222.94      3.43 o 
  -3   5   6      444.36      411.38      5.12 o 
  -2   5   6        0.86       -1.02      1.02 o 
  -1   5   6       88.21       82.09      1.86 o 
   0   5   6        5.04        9.72      3.04 o 
   1   5   6      248.56      261.21      3.90 o 
   2   5   6      244.78      264.05      3.95 o 
   3   5   6       62.10       66.27      1.83 o 
   4   5   6      106.04      104.43      2.31 o 
   5   5   6       23.43       22.12      1.51 o 
   6   5   6       60.02       60.55      2.01 o 
   7   5   6       68.40       64.15      3.59 o 
   8   5   6        0.75        1.11      2.28 o 
  -9   6   6       11.92       29.38      2.99 o 
  -8   6   6       80.78       78.11      3.86 o 
  -7   6   6      260.15      275.40      7.11 o 
  -6   6   6      329.68      380.50      7.09 o 
  -5   6   6       38.58       52.87      2.32 o 
  -4   6   6       56.04       53.93      1.58 o 
  -3   6   6       16.86       31.14      1.31 o 
  -2   6   6      400.66      424.09      5.66 o 
  -1   6   6      763.22      745.33     10.12 o 
   1   6   6        9.65       10.27      1.22 o 
   2   6   6      247.53      233.98      4.14 o 
   4   6   6      250.71      238.84      4.49 o 
   5   6   6        4.07        2.27      1.28 o 
   6   6   6       64.37       81.35      3.02 o 
   7   6   6       41.37       35.82      2.56 o 
  -8   7   6        0.63       -0.05      2.40 o 
  -7   7   6       89.19       90.05      3.22 o 
  -6   7   6        0.20        2.55      1.98 o 
  -5   7   6      105.58       89.36      3.16 o 
  -4   7   6      192.85      195.11      3.51 o 
  -3   7   6      292.76      255.50      4.45 o 
  -2   7   6       48.50       45.42      2.89 o 
  -1   7   6       89.33       84.68      2.42 o 
   0   7   6      185.17      196.26      3.50 o 
   1   7   6       11.22       14.87      1.36 o 
   2   7   6      310.79      307.58      5.13 o 
   3   7   6        0.07        0.44      1.41 o 
   4   7   6       93.76       97.39      2.70 o 
   5   7   6       49.98       59.57      2.27 o 
   6   7   6       77.04       82.64      2.80 o 
   7   7   6        0.19        3.41      2.15 o 
  -8   8   6        0.26        5.28      2.40 o 
  -7   8   6      107.52      107.19      3.35 o 
  -6   8   6       10.64        8.41      1.69 o 
  -5   8   6      172.60      145.36      3.60 o 
  -4   8   6       98.35       99.81      2.74 o 
  -3   8   6      334.69      316.23      6.13 o 
  -2   8   6        9.29        7.50      1.73 o 
  -1   8   6      155.86      144.93      3.85 o 
   0   8   6        9.85        8.90      6.28 o 
   1   8   6       12.82       15.23      3.11 o 
   2   8   6       46.62       45.73      2.52 o 
   3   8   6      484.77      505.81      8.82 o 
   4   8   6        0.57        2.24      1.49 o 
   5   8   6       65.20       70.15      2.56 o 
   6   8   6       41.39       48.20      2.59 o 
  -7   9   6       12.08       12.23      2.14 o 
  -6   9   6       82.85      105.06      3.89 o 
  -5   9   6       39.86       45.17      4.45 o 
  -4   9   6       20.03       22.47      2.07 o 
  -3   9   6       16.39       20.17      2.05 o 
  -2   9   6       18.92       18.57      2.16 o 
  -1   9   6        7.64        4.99      2.87 o 
   0   9   6       98.33      101.28      4.24 o 
   1   9   6      135.38      141.28      4.17 o 
   2   9   6      218.99      214.99      5.10 o 
   3   9   6       77.03       74.19      3.06 o 
   4   9   6       27.93       33.62      2.46 o 
   5   9   6        8.48        8.49      2.19 o 
  -6  10   6       26.14       29.61      5.45 o 
  -5  10   6       15.48       17.77      2.78 o 
  -4  10   6        0.13        3.30      3.30 o 
  -3  10   6       21.53       19.09      2.21 o 
  -2  10   6        5.23        5.07      1.96 o 
  -1  10   6        3.72        0.66      1.95 o 
   0  10   6       79.19       79.99      3.39 o 
   1  10   6       77.52       75.10      3.36 o 
   2  10   6      209.58      202.07      5.09 o 
   3  10   6       43.92       48.28      2.92 o 
   4  10   6        0.84       -0.43      3.62 o 
  -5  11   6        0.00       -2.94      3.47 o 
  -4  11   6        6.21        3.13      3.63 o 
  -3  11   6        5.68        4.89      2.35 o 
  -2  11   6      164.56      172.37      4.77 o 
  -1  11   6        0.48        1.52      2.08 o 
   0  11   6        4.74        8.06      3.98 o 
   1  11   6        2.45       -0.64      2.29 o 
   2  11   6        2.91       -0.77      3.25 o 
   3  11   6        0.04       -2.61      4.16 o 
  -2  12   6       18.25       21.48      2.55 o 
  -1  12   6        4.90        4.42      2.93 o 
   0  12   6        7.97        6.12      2.57 o 
   1  12   6       47.82       52.39      6.36 o 
  -9   0   7       26.36       14.47      3.71 o 
  -5   0   7      198.06      206.45      4.36 o 
  -3   0   7     1563.23     1565.24     33.23 o 
  -1   0   7      784.91      762.29     12.69 o 
   1   0   7     2107.67     1903.54     35.74 o 
   3   0   7       32.55       46.12      2.38 o 
   5   0   7      116.48      119.58      8.25 o 
   7   0   7     1304.45     1288.12     25.77 o 
 -10   1   7       19.03       20.34      2.39 o 
  -9   1   7      394.20      407.74      8.06 o 
  -8   1   7        2.61        2.48      1.87 o 
  -7   1   7      130.85      119.36      9.86 o 
  -6   1   7      439.90      410.79      7.33 o 
  -5   1   7      152.44      161.56      2.60 o 
  -4   1   7      128.26      131.22      2.23 o 
  -3   1   7     2370.49     2472.10     30.88 o 
  -2   1   7       10.17       20.86      0.98 o 
  -1   1   7       27.97       29.45      0.99 o 
   0   1   7     1060.95     1081.64     13.55 o 
   1   1   7      856.85      849.73     11.85 o 
   2   1   7       87.74       92.89      2.01 o 
   3   1   7        5.91        8.93      1.04 o 
   4   1   7      244.84      219.52      4.18 o 
   5   1   7      156.13      140.61      3.26 o 
   6   1   7      245.53      247.74      4.77 o 
   7   1   7       39.39       37.98      3.65 o 
   8   1   7      122.45      132.38      5.61 o 
 -10   2   7       55.20       65.05      3.20 o 
  -9   2   7        0.16        1.74      1.92 o 
  -8   2   7      179.40      178.94      4.53 o 
  -7   2   7       98.92       98.27      3.11 o 
  -6   2   7      324.02      323.43      6.13 o 
  -5   2   7       39.70       39.02      1.56 o 
  -4   2   7        8.50       15.47      1.42 o 
  -3   2   7      217.43      201.78      3.39 o 
  -2   2   7      541.44      557.10      6.83 o 
  -1   2   7      225.86      252.75      3.44 o 
   0   2   7      267.11      303.46      3.99 o 
   1   2   7      641.94      691.30      7.64 o 
   2   2   7     1980.74     1820.78     18.97 o 
   3   2   7     1614.82     1687.62     17.74 o 
   4   2   7      116.51      102.94      2.16 o 
   5   2   7       84.83       73.20      2.39 o 
   6   2   7       82.15       70.29      2.47 o 
   7   2   7       75.14       72.55      3.13 o 
   8   2   7       25.92       26.62      4.24 o 
 -10   3   7       14.79       12.87      2.23 o 
  -9   3   7        0.04       -1.64      1.83 o 
  -8   3   7      116.21      110.44      3.49 o 
  -7   3   7      387.80      406.11      7.55 o 
  -6   3   7       10.26       10.76      1.55 o 
  -5   3   7        0.01       -1.00      1.00 o 
  -4   3   7      291.88      277.36      3.91 o 
  -3   3   7      442.65      434.84      5.60 o 
  -2   3   7      208.55      243.79      3.30 o 
  -1   3   7      568.42      625.85      6.99 o 
   0   3   7      169.23      167.06      2.61 o 
   1   3   7      223.10      228.07      3.11 o 
   3   3   7      577.22      526.45      5.86 o 
   4   3   7       75.10       82.74      1.82 o 
   5   3   7       65.76       63.15      2.04 o 
   6   3   7      356.36      375.53      5.77 o 
   7   3   7      141.24      131.32      4.09 o 
   8   3   7      144.46      143.10      5.70 o 
 -10   4   7        9.28       12.97      2.38 o 
  -9   4   7        0.16       -0.19      1.99 o 
  -8   4   7      119.13      116.26      3.63 o 
  -7   4   7      276.07      279.11      5.79 o 
  -6   4   7      548.69      521.73      8.96 o 
  -5   4   7       53.58       56.75      1.66 o 
  -4   4   7       21.19       25.11      2.06 o 
  -3   4   7      121.93      100.46      2.02 o 
  -2   4   7       10.54        6.51      0.94 o 
  -1   4   7     1796.41     1828.97     20.74 o 
   0   4   7       32.18       35.89      1.83 o 
   1   4   7      261.69      271.56      3.97 o 
   2   4   7      444.05      425.39      5.67 o 
   3   4   7       22.95       27.07      1.36 o 
   4   4   7       61.85       62.02      2.00 o 
   5   4   7        0.20       -1.16      1.16 o 
   6   4   7        2.72        1.71      1.36 o 
   7   4   7       95.73       88.65      3.27 o 
   8   4   7        0.24       11.10      5.18 o 
  -9   5   7        3.27        3.97      2.53 o 
  -8   5   7       51.77       53.31      2.74 o 
  -7   5   7        0.89       -0.12      1.76 o 
  -6   5   7        0.00       -0.08      1.39 o 
  -5   5   7        7.78        6.33      1.54 o 
  -4   5   7      103.15      104.35      2.18 o 
  -3   5   7       60.06       54.83      1.55 o 
  -2   5   7        2.11        2.88      1.44 o 
  -1   5   7      377.55      355.60      4.88 o 
   0   5   7       42.81       39.62      1.88 o 
   1   5   7      192.93      222.80      3.78 o 
   2   5   7      742.59      774.98     10.27 o 
   3   5   7       86.59       82.49      2.28 o 
   4   5   7      143.46      144.42      3.05 o 
   5   5   7      290.38      267.14      5.04 o 
   6   5   7       58.03       58.24      2.19 o 
   7   5   7       46.28       43.86      2.41 o 
  -9   6   7        8.46       11.47      2.71 o 
  -8   6   7      150.81      153.46      5.24 o 
  -7   6   7       23.69       29.53      6.52 o 
  -6   6   7      609.05      622.41     10.50 o 
  -5   6   7       31.23       23.13      1.81 o 
  -4   6   7        9.31        7.37      1.15 o 
  -3   6   7       11.11        9.75      1.13 o 
  -2   6   7       54.54       56.81      1.71 o 
  -1   6   7       37.40       24.40      1.42 o 
   0   6   7      208.56      232.27      3.71 o 
   1   6   7       43.12       40.77      2.63 o 
   2   6   7       26.87       17.63      1.44 o 
   3   6   7        2.78        3.30      1.33 o 
   4   6   7      249.64      247.12      4.05 o 
   5   6   7       30.80       27.89      1.90 o 
   6   6   7      307.06      311.28      6.82 o 
   7   6   7       14.73       18.79      3.03 o 
  -8   7   7        6.81       10.98      2.78 o 
  -7   7   7      303.15      324.27      8.12 o 
  -6   7   7        1.14       -0.79      1.59 o 
  -5   7   7      238.22      245.07      4.80 o 
  -4   7   7       16.58       13.53      1.74 o 
  -3   7   7        4.85        7.42      1.48 o 
  -2   7   7      224.61      194.04      3.76 o 
  -1   7   7       81.23       91.32      8.49 o 
   0   7   7      593.20      625.94     10.36 o 
   1   7   7        2.47        2.70      1.60 o 
   2   7   7      249.52      224.01      4.23 o 
   3   7   7      309.14      322.54      5.42 o 
   4   7   7       43.92       49.55      2.36 o 
   5   7   7       47.80       49.82      3.82 o 
   6   7   7        3.67        5.43      2.48 o 
  -8   8   7       39.97       40.43      2.95 o 
  -7   8   7       20.77       22.11      2.20 o 
  -6   8   7       36.27       37.13      2.26 o 
  -5   8   7       53.71       52.11      2.42 o 
  -4   8   7       72.02       80.95      2.55 o 
  -3   8   7      178.95      167.63      3.60 o 
  -2   8   7      333.00      322.94      6.27 o 
  -1   8   7       37.00       35.32      2.25 o 
   0   8   7      107.50      106.27      8.59 o 
   1   8   7       55.47       69.31      5.51 o 
   2   8   7       13.27       14.54      2.04 o 
   3   8   7        6.39        5.41      2.44 o 
   4   8   7        0.63        1.83      1.64 o 
   5   8   7      184.89      178.68      4.29 o 
   6   8   7       63.80       80.01      4.21 o 
  -7   9   7        5.26        6.20      2.02 o 
  -6   9   7      101.82       96.71      3.79 o 
  -5   9   7        0.28       -1.65      3.87 o 
  -4   9   7        3.32        2.27      1.77 o 
  -3   9   7      145.38      144.05      3.97 o 
  -2   9   7       75.45       69.47      2.88 o 
  -1   9   7       82.11       89.17      4.93 o 
   0   9   7      152.23      143.59      4.13 o 
   1   9   7      104.75       94.23      3.86 o 
   2   9   7       94.79       99.71      3.81 o 
   3   9   7       56.51       55.98      2.88 o 
   4   9   7       22.02       19.69      3.65 o 
   5   9   7       88.25       96.51      3.91 o 
  -6  10   7        1.08        2.26      3.25 o 
  -5  10   7        3.85        6.98      2.63 o 
  -4  10   7      164.60      165.57      5.53 o 
  -3  10   7        0.08       -1.97      1.97 o 
  -2  10   7       21.86       15.89      2.13 o 
  -1  10   7        0.56        1.99      1.96 o 
   0  10   7       38.80       49.42      7.67 o 
   1  10   7       39.96       40.09      2.89 o 
   2  10   7       78.57       72.46      3.28 o 
   3  10   7       96.64       96.86      3.70 o 
   4  10   7        6.68        7.26      2.49 o 
  -4  11   7        1.28        1.60      4.78 o 
  -3  11   7        0.12        0.80      3.26 o 
  -2  11   7        0.76        0.91      2.17 o 
  -1  11   7      171.92      183.60      5.04 o 
   0  11   7        0.00       -0.71      2.27 o 
   1  11   7       14.59       12.17      2.40 o 
   2  11   7        9.72        9.17      2.40 o 
 -10   0   8       16.55       17.76      3.44 o 
  -8   0   8        4.17       12.49      2.74 o 
  -6   0   8      249.08      266.66     17.37 o 
  -4   0   8      487.44      533.09      9.45 o 
  -2   0   8      110.01       97.56      3.70 o 
   0   0   8      523.14      700.48     32.62 o 
   2   0   8       15.00        8.57      1.72 o 
   4   0   8     1604.70     1637.88     31.59 o 
   6   0   8        2.56        3.94      2.34 o 
 -10   1   8       68.05       67.80      3.68 o 
  -9   1   8       30.07       34.73      3.55 o 
  -8   1   8      104.33      116.38      3.56 o 
  -7   1   8        0.50       -0.11      1.66 o 
  -6   1   8       59.67       50.06      2.23 o 
  -4   1   8       15.51       11.74      1.11 o 
  -3   1   8      761.52      784.47      9.41 o 
  -2   1   8        4.55        6.48      0.87 o 
  -1   1   8      252.41      228.27      4.05 o 
   0   1   8      229.57      233.07      7.57 o 
   1   1   8      105.99       97.52      2.43 o 
   2   1   8       62.74       65.85      2.04 o 
   3   1   8        1.00       -0.26      1.28 o 
   4   1   8        5.93        4.73      1.41 o 
   5   1   8        1.80        1.83      1.45 o 
   6   1   8      180.43      191.04      4.21 o 
   7   1   8        1.87        2.78      2.05 o 
   8   1   8       60.29       70.05      4.41 o 
 -10   2   8        1.98       -2.11      2.11 o 
  -9   2   8      130.78      149.81      4.35 o 
  -8   2   8       24.78       22.29      2.81 o 
  -7   2   8      201.64      188.33      4.49 o 
  -6   2   8      386.67      381.26      7.01 o 
  -5   2   8      424.75      440.37      6.53 o 
  -3   2   8      287.41      274.44      6.75 o 
  -2   2   8      105.41      115.17      2.10 o 
  -1   2   8      785.77      712.50      8.03 o 
   0   2   8      422.89      458.81      5.83 o 
   1   2   8      103.85      120.64      2.42 o 
   2   2   8       32.85       38.95      2.00 o 
   3   2   8       31.25       28.04      1.69 o 
   4   2   8        0.10        2.04      1.42 o 
   5   2   8       34.80       25.31      1.99 o 
   6   2   8       77.95       89.82      2.88 o 
   7   2   8       56.72       56.23      2.93 o 
   8   2   8        6.41        5.19      3.49 o 
 -10   3   8       68.86       73.57      3.33 o 
  -9   3   8        5.23        3.17      2.04 o 
  -8   3   8      183.64      205.03      6.30 o 
  -7   3   8        6.34        6.39      1.83 o 
  -6   3   8       51.97       50.55      1.95 o 
  -5   3   8      151.61      121.45      3.18 o 
  -4   3   8      197.45      203.98      3.19 o 
  -3   3   8      267.58      230.87      3.71 o 
  -2   3   8     3900.35     3975.63     40.42 o 
  -1   3   8      178.39      181.65      3.67 o 
   0   3   8     1390.51     1461.68     15.45 o 
   1   3   8       48.48       46.77      1.37 o 
   2   3   8      260.15      284.48      3.79 o 
   3   3   8      575.57      542.19      7.44 o 
   4   3   8      245.26      227.98      3.97 o 
   5   3   8      144.76      131.66      2.93 o 
   6   3   8        9.54        8.42      1.71 o 
   7   3   8        3.95        3.94      2.17 o 
   8   3   8       14.86       10.54      4.25 o 
  -9   4   8       15.16       14.07      2.20 o 
  -8   4   8       22.20       21.83      2.15 o 
  -7   4   8      104.06      101.37      3.30 o 
  -6   4   8      168.56      140.15      3.66 o 
  -5   4   8      244.54      234.79      4.18 o 
  -4   4   8     1170.51     1224.35     13.13 o 
  -3   4   8       60.87       64.78      1.46 o 
  -2   4   8      495.96      561.09      6.17 o 
  -1   4   8      313.24      344.41      4.62 o 
   0   4   8      143.41      134.01      2.53 o 
   1   4   8      289.90      251.08      3.53 o 
   2   4   8      214.01      215.49      3.21 o 
   3   4   8      117.47      103.46      2.44 o 
   4   4   8       34.59       43.90      1.82 o 
   5   4   8      136.63      116.91      2.80 o 
   6   4   8       49.51       57.88      2.48 o 
   7   4   8      128.73      127.37      3.61 o 
  -9   5   8        1.02       -2.47      2.47 o 
  -8   5   8        1.43       -0.44      1.91 o 
  -7   5   8      340.52      344.56      6.85 o 
  -6   5   8     1388.59     1380.10     18.32 o 
  -5   5   8      111.58      109.81      2.77 o 
  -4   5   8      123.75      124.32      2.14 o 
  -2   5   8      129.52      114.62      2.33 o 
  -1   5   8      270.11      256.15      3.89 o 
   0   5   8      277.30      275.57      4.42 o 
   1   5   8        3.76        4.00      1.30 o 
   2   5   8      296.17      281.16      4.30 o 
   3   5   8      130.20      142.24      3.02 o 
   4   5   8      225.73      223.08      4.01 o 
   5   5   8       23.92       24.11      1.70 o 
   6   5   8      179.30      197.47      3.93 o 
   7   5   8        2.59        5.48      1.82 o 
  -9   6   8       99.82      106.12      4.75 o 
  -8   6   8       45.22       37.33      3.15 o 
  -7   6   8       22.46       17.03      3.27 o 
  -6   6   8       88.49      102.70      3.29 o 
  -5   6   8      336.11      325.75      5.74 o 
  -4   6   8        0.00        4.47      1.72 o 
  -3   6   8        6.08        7.06      1.17 o 
  -2   6   8      173.93      171.66      3.04 o 
  -1   6   8      391.15      402.86      5.60 o 
   0   6   8       26.80       17.09      1.62 o 
   1   6   8      863.80      833.79     10.34 o 
   2   6   8       36.13       34.01      1.89 o 
   3   6   8      153.46      151.62      3.53 o 
   4   6   8        0.99        3.06      1.58 o 
   5   6   8       73.55       85.31      2.81 o 
   6   6   8       33.61       38.72      2.36 o 
   7   6   8        0.34        0.36      2.16 o 
  -8   7   8       10.89       15.31      3.13 o 
  -7   7   8        5.03       24.14      8.91 o 
  -6   7   8      119.52      114.63      3.25 o 
  -5   7   8      734.72      726.29     10.90 o 
  -4   7   8       36.40       50.95      1.99 o 
  -3   7   8      484.66      492.63      7.44 o 
  -2   7   8        7.19        8.84      1.52 o 
  -1   7   8      239.76      220.60      4.16 o 
   0   7   8       55.49       49.00      4.65 o 
   1   7   8      111.86      101.98      2.84 o 
   2   7   8        0.60        0.33      1.91 o 
   3   7   8      223.49      237.24      4.86 o 
   4   7   8       18.69       11.62      2.01 o 
   5   7   8       44.43       43.90      2.89 o 
   6   7   8        2.67        4.70      3.10 o 
  -7   8   8        0.00        2.48      1.91 o 
  -6   8   8       53.84       57.37      2.58 o 
  -5   8   8      330.34      313.58      5.87 o 
  -4   8   8       87.05       92.31      2.76 o 
  -3   8   8        4.19        5.62      1.58 o 
  -2   8   8      200.49      202.94      4.99 o 
  -1   8   8      449.49      421.13      8.57 o 
   0   8   8      167.52      224.53      5.08 o 
   1   8   8       40.27       52.94      7.41 o 
   2   8   8        1.42        0.40      2.25 o 
   3   8   8       68.87       75.10      3.36 o 
   4   8   8       82.65       80.43      4.63 o 
   5   8   8       75.34       84.81      3.42 o 
  -6   9   8       10.55        9.08      2.33 o 
  -5   9   8        6.70        7.12      2.53 o 
  -4   9   8       96.08       96.07      3.36 o 
  -3   9   8      225.12      220.04      5.10 o 
  -2   9   8      160.69      148.78      4.09 o 
  -1   9   8       30.23       37.24      3.11 o 
   0   9   8       74.78       86.91      7.51 o 
   1   9   8      174.76      166.74      4.57 o 
   2   9   8      208.09      205.57      5.07 o 
   3   9   8      182.89      183.46      5.27 o 
   4   9   8       64.88       57.83      4.27 o 
  -5  10   8        8.61        9.65      3.69 o 
  -4  10   8       84.46       77.32      4.05 o 
  -3  10   8        6.56        4.60      1.95 o 
  -2  10   8       28.71       33.40      2.46 o 
  -1  10   8      130.89      138.99      4.32 o 
   0  10   8        0.60        3.15      2.31 o 
   1  10   8        4.64        3.64      2.17 o 
   2  10   8        5.43        7.51      3.09 o 
   3  10   8       24.28       27.54      2.84 o 
  -4  11   8       46.92       41.56      5.85 o 
  -3  11   8        5.92       10.43      4.33 o 
  -2  11   8        1.06        2.05      2.12 o 
  -1  11   8        0.42        1.24      2.51 o 
   0  11   8       40.88       46.28      3.59 o 
   1  11   8        4.93        2.27      2.26 o 
  -9   0   9       12.84       21.98      3.22 o 
  -7   0   9      556.14      519.42     13.05 o 
  -5   0   9       26.34       45.23      3.46 o 
  -1   0   9     1082.66     1080.32     17.84 o 
   1   0   9      449.17      439.82      9.83 o 
   3   0   9       53.34       59.78      3.20 o 
   5   0   9       17.27       16.18      3.03 o 
   7   0   9        5.86       10.95      7.69 o 
 -10   1   9      125.76      133.79      4.33 o 
  -9   1   9        0.39        3.16      2.17 o 
  -8   1   9      171.54      149.18      4.14 o 
  -7   1   9      630.52      625.12     10.68 o 
  -6   1   9       78.13       77.65      2.70 o 
  -5   1   9        1.04        1.40      0.95 o 
  -4   1   9      235.02      219.45      3.36 o 
  -3   1   9      577.94      569.01      7.14 o 
  -2   1   9      239.65      240.15      3.50 o 
  -1   1   9     1027.22      985.13     10.88 o 
   0   1   9      103.85      106.87      2.65 o 
   1   1   9        0.23       -1.51      1.51 o 
   2   1   9        0.08       -0.65      1.22 o 
   3   1   9      210.02      191.67      3.96 o 
   4   1   9       49.17       53.97      2.23 o 
   5   1   9        0.20       -1.45      1.45 o 
   6   1   9       12.77       10.29      1.72 o 
   7   1   9       10.02        6.77      1.81 o 
 -10   2   9       93.90       96.42      3.82 o 
  -9   2   9        0.01       -1.83      1.83 o 
  -8   2   9       16.46       16.99      2.05 o 
  -7   2   9       24.65       16.14      1.85 o 
  -6   2   9       88.70       78.59      2.76 o 
  -5   2   9       50.34       39.96      1.94 o 
  -4   2   9       98.90      109.76      2.18 o 
  -3   2   9        0.12       -0.46      0.96 o 
  -2   2   9      128.89      135.73      2.40 o 
  -1   2   9       58.93       67.70      2.99 o 
   0   2   9      125.70      113.30      5.34 o 
   1   2   9      114.12       85.11      2.44 o 
   2   2   9      417.59      394.00      6.51 o 
   3   2   9      112.98      112.30      2.98 o 
   4   2   9      141.36      120.22      4.00 o 
   5   2   9      107.78      114.66      3.18 o 
   6   2   9        3.32        0.68      1.63 o 
   7   2   9        1.86        1.44      2.10 o 
  -9   3   9       83.01       78.13      3.33 o 
  -8   3   9       48.69       47.96      2.60 o 
  -7   3   9       31.68       26.85      2.10 o 
  -6   3   9       61.19       80.85      2.83 o 
  -5   3   9        2.45        0.40      1.26 o 
  -4   3   9       48.00       61.64      1.70 o 
  -3   3   9       54.71       51.03      1.97 o 
  -2   3   9      742.92      701.62      7.50 o 
  -1   3   9      758.71      747.51      8.38 o 
   0   3   9       92.69      104.19      2.68 o 
   1   3   9      117.25      125.36      2.67 o 
   2   3   9       35.12       43.92      1.73 o 
   3   3   9       91.18      101.24      2.67 o 
   4   3   9      226.15      211.01      3.89 o 
   5   3   9      183.89      183.77      4.13 o 
   6   3   9       12.26       21.49      2.07 o 
   7   3   9        0.14        1.76      2.26 o 
  -9   4   9        0.59        1.41      2.38 o 
  -8   4   9       87.49       95.69      3.43 o 
  -7   4   9      353.96      349.04      6.90 o 
  -6   4   9      172.51      168.47      4.13 o 
  -5   4   9      180.37      188.19      3.70 o 
  -4   4   9        4.88        9.82      2.09 o 
  -3   4   9     1013.64     1006.42     10.45 o 
  -2   4   9      207.00      201.14      2.97 o 
  -1   4   9       11.75       13.36      1.08 o 
   0   4   9      379.14      406.21      5.08 o 
   1   4   9       13.52       10.17      1.61 o 
   2   4   9      164.19      161.33      3.17 o 
   3   4   9       52.97       49.47      1.89 o 
   4   4   9       18.33       25.03      1.75 o 
   5   4   9      195.94      212.27      4.03 o 
   6   4   9      145.59      156.68      3.51 o 
   7   4   9        0.58        1.21      2.73 o 
  -9   5   9       35.28       43.64      3.50 o 
  -8   5   9       18.88       23.14      3.01 o 
  -7   5   9       72.95       84.95      3.12 o 
  -6   5   9      238.61      236.93      4.47 o 
  -5   5   9     1342.91     1247.44     16.67 o 
  -4   5   9        8.83        5.94      1.10 o 
  -3   5   9       41.28       41.02      1.80 o 
  -2   5   9      790.92      777.26      8.81 o 
  -1   5   9      101.55      111.37      2.54 o 
   0   5   9      229.72      256.20      4.01 o 
   1   5   9      351.81      338.63      5.33 o 
   2   5   9        2.89        4.45      1.32 o 
   3   5   9       60.13       52.92      1.99 o 
   4   5   9       39.44       40.09      1.87 o 
   5   5   9       25.12       16.96      1.67 o 
   6   5   9       20.26       18.48      2.12 o 
   7   5   9       11.55       11.60      2.12 o 
  -8   6   9       72.47       78.51      3.99 o 
  -7   6   9        0.02       -1.61      2.26 o 
  -6   6   9      207.83      220.20      4.99 o 
  -5   6   9      642.66      630.53      9.61 o 
  -4   6   9       57.63       60.84      2.04 o 
  -3   6   9       16.02       12.62      1.38 o 
  -2   6   9        0.07       -0.47      1.23 o 
  -1   6   9        9.02       13.55      1.37 o 
   0   6   9       14.21       28.09      3.23 o 
   1   6   9       37.22       29.39      2.67 o 
   2   6   9      209.27      217.61      4.44 o 
   3   6   9       21.27       33.06      1.94 o 
   4   6   9       40.75       38.03      1.91 o 
   5   6   9      157.91      158.68      3.53 o 
   6   6   9       45.83       47.53      2.59 o 
  -8   7   9       15.88       15.54      2.72 o 
  -7   7   9        2.10        1.17      2.04 o 
  -6   7   9       34.47       26.60      2.07 o 
  -5   7   9      702.21      697.37     10.59 o 
  -4   7   9       27.00       29.26      1.78 o 
  -3   7   9      214.68      211.89      4.14 o 
  -2   7   9        5.47        2.42      1.49 o 
  -1   7   9      117.55      110.77      2.87 o 
   0   7   9       10.00       10.02      2.00 o 
   1   7   9      139.59      145.86      3.29 o 
   2   7   9       43.76       41.55      2.12 o 
   3   7   9       18.82       16.50      2.75 o 
   4   7   9      202.43      202.71      5.15 o 
   5   7   9        7.44        6.20      2.14 o 
  -7   8   9        8.35        5.83      2.36 o 
  -6   8   9        0.36       -1.81      1.81 o 
  -5   8   9       33.86       35.22      2.30 o 
  -4   8   9      211.03      198.36      4.14 o 
  -3   8   9      382.52      412.04      6.73 o 
  -2   8   9       38.46       41.23      2.11 o 
  -1   8   9      103.14      110.91      5.37 o 
   0   8   9       14.38       14.90      2.66 o 
   1   8   9       62.23       47.36      3.02 o 
   2   8   9       64.10       66.06      3.72 o 
   3   8   9        1.62        3.31      2.84 o 
   4   8   9        3.36        3.54      2.39 o 
   5   8   9        4.08        3.96      2.66 o 
  -6   9   9       69.96       78.41      3.53 o 
  -5   9   9        7.15        7.71      2.41 o 
  -4   9   9      103.90      114.88      4.53 o 
  -3   9   9        4.66       12.92      2.10 o 
  -2   9   9       98.31      116.08      3.66 o 
  -1   9   9       37.26       36.76      2.52 o 
   0   9   9       87.37      136.85      5.43 o 
   1   9   9      153.80      146.93      4.82 o 
   2   9   9        2.84        0.39      3.16 o 
   3   9   9      290.28      316.42      8.75 o 
   4   9   9        5.26       13.96      2.78 o 
  -5  10   9       36.04       44.15      3.44 o 
  -4  10   9       28.51       26.46      6.05 o 
  -3  10   9       10.77       10.93      2.25 o 
  -2  10   9        2.69       -0.15      2.01 o 
  -1  10   9        5.41        6.63      4.21 o 
   0  10   9      107.19      111.05      3.96 o 
   1  10   9        9.81        9.45      2.45 o 
   2  10   9       13.12        7.77      2.65 o 
  -2  11   9       52.40       47.98      5.07 o 
  -1  11   9        0.00       -0.19      2.56 o 
   0  11   9       24.13       30.10      4.10 o 
 -10   0  10       72.20       74.48      4.99 o 
  -8   0  10       14.34       10.87      4.01 o 
  -6   0  10      225.94      236.18      7.14 o 
  -4   0  10        1.12        0.14      1.66 o 
  -2   0  10      410.20      429.46      9.82 o 
   0   0  10      242.14      284.52     15.82 o 
   2   0  10      190.39      172.12      9.19 o 
   4   0  10      123.80      110.62      5.46 o 
   6   0  10        2.00        4.62      3.76 o 
 -10   1  10       13.36       14.01      3.86 o 
  -9   1  10       77.82       82.41      3.60 o 
  -8   1  10      102.66      105.25      3.49 o 
  -7   1  10       47.88       34.01      2.27 o 
  -6   1  10       88.31       86.77      2.90 o 
  -5   1  10       71.11       66.08      2.22 o 
  -4   1  10       38.59       31.40      1.55 o 
  -3   1  10       10.59        9.26      1.13 o 
  -2   1  10      765.03      772.90      9.42 o 
  -1   1  10      181.21      166.56      3.05 o 
   0   1  10       23.40       29.34      3.93 o 
   1   1  10       15.14        7.66      2.07 o 
   2   1  10      139.31      126.77      3.20 o 
   3   1  10        0.06       -1.07      1.75 o 
   4   1  10       44.81       46.88      2.71 o 
   5   1  10       87.13       78.14      2.77 o 
   6   1  10       27.36       20.27      2.04 o 
   7   1  10       83.45       83.57      3.06 o 
  -9   2  10      220.41      205.27      5.26 o 
  -8   2  10       42.41       53.82      2.74 o 
  -7   2  10        5.02        7.80      1.80 o 
  -6   2  10        0.39        0.70      1.49 o 
  -5   2  10       50.07       41.65      2.11 o 
  -4   2  10      535.56      536.29      7.79 o 
  -3   2  10      376.76      351.57      4.91 o 
  -2   2  10        4.58       11.12      1.41 o 
  -1   2  10      606.09      558.05      7.68 o 
   0   2  10      148.80      192.02      3.88 o 
   1   2  10       48.65       42.60      2.04 o 
   2   2  10      208.69      197.88      4.11 o 
   3   2  10      209.95      205.92      4.34 o 
   4   2  10        0.00        2.15      1.50 o 
   5   2  10      234.12      228.53      4.81 o 
   6   2  10       19.56       22.16      2.05 o 
   7   2  10       14.92       16.15      2.47 o 
  -9   3  10        0.88        1.55      2.08 o 
  -8   3  10       63.80       61.82      2.91 o 
  -7   3  10       60.32       62.92      2.73 o 
  -6   3  10      385.78      367.20      6.96 o 
  -5   3  10       58.80       66.55      2.36 o 
  -4   3  10        0.04       -0.90      1.02 o 
  -3   3  10        9.14        9.66      1.61 o 
  -2   3  10      218.89      221.59      3.28 o 
  -1   3  10       59.52       64.36      1.92 o 
   0   3  10      207.62      229.45      3.91 o 
   1   3  10      146.34      142.81      3.00 o 
   2   3  10      120.47      118.82      2.76 o 
   3   3  10       66.03       62.44      2.44 o 
   4   3  10      172.63      179.87      4.08 o 
   5   3  10      118.00      128.57      3.56 o 
   6   3  10       21.02       16.45      2.72 o 
   7   3  10       15.92       18.84      2.54 o 
  -9   4  10       16.41       11.89      2.28 o 
  -8   4  10        0.82       -0.23      2.07 o 
  -7   4  10       61.12       65.47      2.85 o 
  -6   4  10      362.70      367.29      6.06 o 
  -5   4  10       79.32       96.92      3.07 o 
  -4   4  10      307.59      303.59      5.10 o 
  -3   4  10        0.01       -0.58      0.93 o 
  -2   4  10      196.83      211.07      3.18 o 
  -1   4  10      371.82      396.65      5.05 o 
   0   4  10        2.16       -2.58      2.58 o 
   1   4  10        0.35       -1.14      1.14 o 
   2   4  10      162.18      165.41      3.33 o 
   3   4  10       17.81       12.03      1.55 o 
   4   4  10       31.62       29.34      1.83 o 
   5   4  10        5.79        2.15      1.49 o 
   6   4  10      123.39      136.15      4.39 o 
  -9   5  10      100.63      111.11      4.79 o 
  -8   5  10       28.83       22.70      4.32 o 
  -7   5  10        4.41        0.36      1.93 o 
  -6   5  10       10.11        9.27      1.60 o 
  -4   5  10      693.63      696.36      8.39 o 
  -3   5  10        5.24        0.74      1.04 o 
  -2   5  10        2.82        5.64      1.13 o 
  -1   5  10      124.41      118.26      2.34 o 
   0   5  10       49.31       53.85      1.94 o 
   1   5  10       80.58       64.45      2.08 o 
   2   5  10      161.69      169.26      3.45 o 
   3   5  10       47.99       52.58      2.11 o 
   4   5  10       19.88       17.32      2.07 o 
   5   5  10       20.01       30.02      1.98 o 
   6   5  10       29.68       38.36      2.20 o 
  -8   6  10       20.83       22.35      2.87 o 
  -7   6  10       17.78       16.70      2.63 o 
  -6   6  10       89.38       87.57      3.18 o 
  -5   6  10       88.50       90.90      2.90 o 
  -4   6  10       82.47       99.48      2.53 o 
  -3   6  10       58.61       57.30      1.88 o 
  -2   6  10        3.35        1.00      1.17 o 
  -1   6  10       30.76       33.51      1.74 o 
   0   6  10        4.93        3.75      1.83 o 
   1   6  10        0.06       -0.93      1.52 o 
   2   6  10       20.98       17.05      1.87 o 
   3   6  10      109.45      100.08      2.73 o 
   4   6  10        0.02       -0.67      1.53 o 
   5   6  10        7.28        8.04      1.75 o 
   6   6  10       23.54       32.24      2.16 o 
  -7   7  10       27.88       28.22      2.68 o 
  -6   7  10       37.07       37.99      2.32 o 
  -5   7  10        0.01       -1.71      1.75 o 
  -4   7  10     1214.05     1236.27     16.55 o 
  -3   7  10      395.55      422.12      6.76 o 
  -2   7  10       67.27       73.00      2.48 o 
  -1   7  10       73.44       62.86      2.35 o 
   0   7  10       20.17       15.21      2.05 o 
   1   7  10      179.39      148.74      3.67 o 
   2   7  10      317.19      304.06      5.74 o 
   3   7  10        9.34       11.34      2.02 o 
   4   7  10       41.40       37.14      2.27 o 
   5   7  10        6.22        8.13      1.90 o 
  -7   8  10        2.57        0.43      2.44 o 
  -6   8  10       50.95       52.22      2.67 o 
  -5   8  10       25.87       22.70      2.17 o 
  -4   8  10      272.55      292.23      5.35 o 
  -3   8  10        1.31        1.83      1.69 o 
  -2   8  10       48.05       57.85      2.38 o 
  -1   8  10       44.81       58.97      2.74 o 
   0   8  10       15.24       17.69      2.46 o 
   1   8  10      149.27      147.41      5.32 o 
   2   8  10        9.87        7.43      2.57 o 
   3   8  10       65.03       51.38      3.63 o 
   4   8  10        0.32        3.58      2.62 o 
  -6   9  10       15.21       15.01      2.89 o 
  -5   9  10       18.37       23.15      3.63 o 
  -4   9  10        0.27        1.36      2.51 o 
  -3   9  10      171.45      167.48      4.50 o 
  -2   9  10       14.78       18.79      2.94 o 
  -1   9  10       56.18       47.46      3.09 o 
   0   9  10       30.81       35.07      3.72 o 
   1   9  10       14.16       16.90      2.65 o 
   2   9  10       85.53       82.81      4.36 o 
   3   9  10       82.50       91.32      4.56 o 
  -4  10  10       12.44       13.95      2.76 o 
  -3  10  10       84.69       86.90      3.48 o 
  -2  10  10        2.19        3.41      2.89 o 
  -1  10  10       20.03       19.67      3.07 o 
   0  10  10       60.24       76.01      3.89 o 
   1  10  10        0.10        5.72      2.66 o 
  -9   0  11      172.58      186.21      7.00 o 
  -7   0  11       17.33       15.77      2.94 o 
  -5   0  11       23.07       22.42      1.93 o 
  -3   0  11     2333.40     2282.37     36.82 o 
  -1   0  11       82.05       54.45      3.51 o 
   1   0  11       36.68       43.28      9.14 o 
   3   0  11        0.00       -1.92      1.92 o 
   5   0  11      295.11      278.80      8.82 o 
  -9   1  11        0.01       -1.36      2.06 o 
  -8   1  11        5.53        2.30      1.88 o 
  -7   1  11        0.82       -1.34      1.66 o 
  -6   1  11       51.42       34.42      2.96 o 
  -5   1  11       35.56       22.73      1.88 o 
  -4   1  11        0.06        0.64      1.05 o 
  -3   1  11      360.97      335.39      5.04 o 
  -2   1  11        0.25       -0.57      1.18 o 
  -1   1  11       21.39       21.35      1.71 o 
   0   1  11       31.35       41.36      4.80 o 
   1   1  11      103.43       92.04      2.84 o 
   2   1  11       19.00       21.22      1.81 o 
   3   1  11      102.38       91.81      2.90 o 
   4   1  11       16.08       16.08      1.84 o 
   5   1  11        2.20        2.03      1.75 o 
   6   1  11       92.03       96.95      3.21 o 
  -9   2  11        0.02       -1.35      1.91 o 
  -8   2  11       58.18       47.56      2.64 o 
  -7   2  11        0.58        0.51      1.73 o 
  -6   2  11       38.78       37.73      2.20 o 
  -5   2  11        1.24        0.09      1.25 o 
  -4   2  11        0.00        1.31      1.20 o 
  -3   2  11      153.77      176.51      3.07 o 
  -2   2  11      423.90      446.80      6.56 o 
  -1   2  11       99.37      111.21      2.92 o 
   0   2  11      327.08      320.15      5.67 o 
   1   2  11       40.39       35.57      1.95 o 
   2   2  11       25.68       31.71      1.98 o 
   3   2  11       62.34       52.81      2.36 o 
   4   2  11        1.63        0.85      1.62 o 
   5   2  11        0.02        0.08      1.68 o 
   6   2  11      260.57      261.42      5.56 o 
  -9   3  11        0.58       -1.89      1.93 o 
  -8   3  11       10.70        8.09      1.96 o 
  -7   3  11       45.62       43.48      2.41 o 
  -6   3  11       63.06       56.15      2.54 o 
  -5   3  11        4.28        4.86      1.34 o 
  -4   3  11      168.04      179.98      3.60 o 
  -3   3  11        0.60        1.18      1.22 o 
  -2   3  11      179.58      161.73      3.33 o 
  -1   3  11      147.75      153.59      3.55 o 
   0   3  11        1.48        0.51      2.84 o 
   1   3  11       29.36       32.55      1.96 o 
   2   3  11        0.18       -0.21      1.58 o 
   3   3  11       23.55       24.10      2.63 o 
   4   3  11      243.12      254.04      5.25 o 
   5   3  11        7.26        6.54      1.94 o 
   6   3  11        3.93        2.01      1.82 o 
  -9   4  11        0.00        0.94      2.13 o 
  -8   4  11      128.44      136.80      4.10 o 
  -7   4  11       12.07       13.44      2.15 o 
  -6   4  11        6.72        8.48      1.62 o 
  -5   4  11      164.90      183.37      3.77 o 
  -4   4  11       28.16       25.68      1.54 o 
  -3   4  11        0.32       -0.21      1.34 o 
  -2   4  11      136.96      152.82      3.55 o 
  -1   4  11       44.98       42.37      1.78 o 
   0   4  11      103.29       93.68      5.86 o 
   1   4  11       51.23       62.36      2.14 o 
   2   4  11        0.17       -1.31      1.43 o 
   3   4  11       21.80       24.30      1.80 o 
   4   4  11       25.57       30.32      1.84 o 
   5   4  11       31.50       26.23      2.18 o 
   6   4  11        0.42        3.87      2.56 o 
  -8   5  11       52.21       63.80      3.76 o 
  -7   5  11        2.05        2.40      1.95 o 
  -6   5  11        2.73        0.69      1.56 o 
  -5   5  11      698.62      754.65     10.86 o 
  -4   5  11        5.90        4.54      1.29 o 
  -3   5  11      546.09      555.82      6.44 o 
  -2   5  11      264.52      236.83      4.13 o 
  -1   5  11        7.53        5.07      1.34 o 
   0   5  11       24.03       32.21      3.37 o 
   2   5  11        2.80        2.10      1.45 o 
   3   5  11       32.83       23.78      1.86 o 
   4   5  11       14.40        6.43      1.61 o 
   5   5  11      165.73      159.29      3.70 o 
  -8   6  11       16.53       14.68      2.79 o 
  -7   6  11        1.51       -0.89      2.46 o 
  -6   6  11        0.11        2.50      3.79 o 
  -5   6  11      202.24      211.82      4.49 o 
  -4   6  11        2.20       -0.73      1.28 o 
  -3   6  11       53.85       59.56      1.84 o 
  -2   6  11       25.43       24.24      1.59 o 
   0   6  11        0.60        3.15      2.07 o 
   1   6  11       92.34       87.11      2.56 o 
   2   6  11        4.41        0.81      1.59 o 
   3   6  11       12.52       13.82      1.69 o 
   4   6  11        2.72        1.72      1.56 o 
   5   6  11       37.73       41.12      2.27 o 
  -7   7  11       39.43       46.93      3.07 o 
  -6   7  11       58.86       61.51      2.73 o 
  -5   7  11       69.58       67.42      2.76 o 
  -4   7  11      121.58      128.93      3.30 o 
  -3   7  11      109.23       96.42      2.56 o 
  -2   7  11       29.76       26.35      1.86 o 
  -1   7  11       21.96       19.53      1.78 o 
   0   7  11        0.78        7.92      2.93 o 
   1   7  11       25.09       21.22      1.77 o 
   2   7  11       31.51       38.76      2.09 o 
   3   7  11      233.48      270.22      5.57 o 
   4   7  11       86.05       93.77      3.22 o 
  -6   8  11       62.30       74.58      3.03 o 
  -5   8  11       55.36       64.57      3.09 o 
  -4   8  11      154.65      153.19      4.30 o 
  -3   8  11        0.68        0.75      2.90 o 
  -2   8  11       38.12       42.78      2.81 o 
  -1   8  11       39.37       40.94      3.12 o 
   0   8  11       14.28       11.29      4.85 o 
   1   8  11       48.45       34.62      3.17 o 
   2   8  11        1.08        2.39      2.51 o 
   3   8  11        3.84        2.13      2.72 o 
  -5   9  11        0.00        1.88      2.76 o 
  -4   9  11       12.36       10.16      4.72 o 
  -3   9  11       80.30       68.75      3.12 o 
  -2   9  11       60.21       65.59      3.46 o 
  -1   9  11       12.03       17.62      2.70 o 
   0   9  11        2.42        0.29      2.89 o 
   1   9  11        9.47        8.37      2.60 o 
   2   9  11       36.62       40.48      3.32 o 
  -3  10  11      121.40      145.89      5.08 o 
  -2  10  11       12.22        5.91      3.79 o 
  -1  10  11       20.59       30.11      4.80 o 
   0  10  11       61.28       73.34      4.28 o 
  -8   0  12       32.31       32.41      3.38 o 
  -4   0  12       18.23       30.20      2.74 o 
  -2   0  12      222.47      235.03      6.51 o 
   0   0  12      467.61      440.90     10.60 o 
   2   0  12        8.75        1.24      2.41 o 
   4   0  12      108.97       98.07      4.43 o 
   6   0  12       43.61       77.26      4.20 o 
  -9   1  12        1.75        2.53      2.05 o 
  -8   1  12        0.04       -1.02      1.86 o 
  -7   1  12       24.23       18.28      2.11 o 
  -6   1  12       73.17       64.73      2.71 o 
  -5   1  12       33.03       33.02      1.77 o 
  -4   1  12       22.44       16.66      1.33 o 
  -3   1  12        1.27        0.00      1.41 o 
  -2   1  12        3.40        4.86      1.84 o 
  -1   1  12       53.52       52.11      4.51 o 
   0   1  12      138.51      136.03      6.78 o 
   1   1  12        0.44        6.47      3.18 o 
   2   1  12       18.36       25.02      2.13 o 
   3   1  12       53.55       54.16      2.45 o 
   4   1  12        3.88        1.82      1.72 o 
   5   1  12        2.23        1.43      1.84 o 
   6   1  12       54.25       62.18      2.86 o 
  -9   2  12        1.83        1.06      2.14 o 
  -8   2  12       77.01       93.24      3.47 o 
  -7   2  12      117.67      115.22      4.99 o 
  -6   2  12        4.20       12.00      1.82 o 
  -5   2  12      247.75      257.41      4.63 o 
  -4   2  12        4.08        6.85      1.25 o 
  -3   2  12       56.69       59.56      2.63 o 
  -2   2  12      752.81      700.38     10.63 o 
  -1   2  12      268.21      243.25      5.03 o 
   0   2  12      123.69      138.97      5.32 o 
   1   2  12        9.94        9.40      1.82 o 
   2   2  12       81.26       77.45      2.82 o 
   3   2  12      145.34      137.76      3.69 o 
   4   2  12      123.77      116.59      3.43 o 
   5   2  12       19.48       19.17      2.17 o 
   6   2  12        0.09        2.49      1.96 o 
  -9   3  12        5.27       13.67      3.56 o 
  -8   3  12        5.24        1.85      1.98 o 
  -7   3  12      110.35      107.76      3.56 o 
  -6   3  12        1.56        3.00      1.82 o 
  -5   3  12       48.37       46.57      2.05 o 
  -4   3  12       44.19       40.18      1.72 o 
  -3   3  12        7.87        7.42      1.51 o 
  -2   3  12       67.06       67.58      2.48 o 
  -1   3  12      539.15      511.63      8.29 o 
   0   3  12       38.94       51.24      2.30 o 
   1   3  12        0.16       -1.54      1.55 o 
   2   3  12       12.43       13.33      2.17 o 
   3   3  12      173.55      166.56      4.09 o 
   4   3  12       50.58       36.59      2.35 o 
   5   3  12      249.44      212.59      4.94 o 
  -8   4  12        5.91        9.45      2.16 o 
  -7   4  12       19.62       17.42      2.17 o 
  -6   4  12       70.14       86.29      3.18 o 
  -5   4  12      147.12      149.50      3.47 o 
  -4   4  12      194.50      198.49      3.57 o 
  -3   4  12       20.36       25.15      1.71 o 
  -2   4  12      264.93      282.07      5.35 o 
  -1   4  12        9.90        9.31      1.69 o 
   0   4  12       17.09       24.68      1.87 o 
   1   4  12       83.59       91.98      3.02 o 
   2   4  12       19.61       19.82      1.99 o 
   3   4  12        2.56        1.44      1.71 o 
   4   4  12       17.33       20.92      2.18 o 
   5   4  12       32.00       36.66      2.53 o 
  -8   5  12        7.98        9.07      2.85 o 
  -7   5  12        6.41        8.35      3.53 o 
  -6   5  12       42.23       36.73      2.11 o 
  -5   5  12      160.97      149.19      3.30 o 
  -4   5  12       10.15        5.79      1.36 o 
  -3   5  12       24.42       21.93      1.95 o 
  -2   5  12       28.62       32.46      2.17 o 
  -1   5  12       25.21       22.27      1.73 o 
   0   5  12      331.21      332.56      5.46 o 
   1   5  12      181.06      177.23      3.70 o 
   2   5  12       15.70       13.42      1.67 o 
   3   5  12       11.36        5.18      1.71 o 
   4   5  12      100.15      114.10      3.13 o 
   5   5  12        0.34        2.21      2.05 o 
  -7   6  12      123.04      121.36      4.85 o 
  -5   6  12       57.86       57.80      2.61 o 
  -4   6  12       54.95       56.69      2.31 o 
  -3   6  12        9.16       20.38      1.71 o 
  -2   6  12       66.24       80.60      2.43 o 
  -1   6  12       50.86       53.11      2.48 o 
   0   6  12       27.32       32.18      1.87 o 
   1   6  12        1.95        0.08      1.50 o 
   2   6  12        0.53        4.15      1.55 o 
   3   6  12       85.15      100.29      2.99 o 
   4   6  12        0.58        0.68      1.71 o 
  -6   7  12       11.82       12.52      2.13 o 
  -5   7  12        0.61       -2.10      2.10 o 
  -4   7  12      236.27      248.57      5.34 o 
  -3   7  12       69.73       64.81      2.55 o 
  -2   7  12      334.02      324.34      6.06 o 
  -1   7  12        1.94        2.08      2.05 o 
   0   7  12       35.30       28.51      2.15 o 
   1   7  12      115.24      115.32      3.43 o 
   2   7  12        6.23        7.78      1.71 o 
   3   7  12        6.88        4.04      1.85 o 
  -5   8  12        1.07        1.66      2.28 o 
  -4   8  12        2.89       -1.75      2.45 o 
  -3   8  12       58.78       54.26      2.53 o 
  -2   8  12       18.72       16.32      2.11 o 
  -1   8  12        2.73        3.92      1.86 o 
   0   8  12       13.46       17.23      2.25 o 
   1   8  12        0.81        1.84      1.92 o 
   2   8  12        0.44        0.60      2.15 o 
  -4   9  12       46.24       50.93      5.93 o 
  -3   9  12      104.15      120.41      4.09 o 
  -2   9  12        1.85        1.49      2.38 o 
  -1   9  12       19.36       25.68      3.02 o 
   0   9  12        3.17        3.20      3.15 o 
   1   9  12        0.18        0.39      2.53 o 
  -7   0  13      168.97      161.35      6.21 o 
  -5   0  13      736.77      698.13     12.77 o 
  -3   0  13      507.89      555.55     12.54 o 
  -1   0  13     1644.04     1559.69     36.71 o 
   1   0  13     1016.93      969.30     20.25 o 
   3   0  13       24.56       30.66      3.88 o 
   5   0  13        5.94       11.28      2.89 o 
  -8   1  13       22.52       20.12      2.36 o 
  -7   1  13       69.16       60.30      2.80 o 
  -6   1  13        8.81        4.30      1.82 o 
  -5   1  13        1.71        0.69      1.55 o 
  -4   1  13        2.77       -0.08      1.45 o 
  -3   1  13       33.96       31.23      2.03 o 
  -2   1  13      149.19      156.59      3.74 o 
  -1   1  13      595.96      565.84      9.05 o 
   0   1  13      405.00      404.48      7.08 o 
   1   1  13      598.79      594.13      9.57 o 
   2   1  13       45.48       37.29      2.26 o 
   3   1  13      448.01      420.64      7.53 o 
   4   1  13        0.74        0.94      1.79 o 
   5   1  13       66.12       58.95      2.78 o 
  -8   2  13       63.10       60.16      3.00 o 
  -7   2  13       33.66       31.42      2.33 o 
  -6   2  13       66.57       67.83      2.85 o 
  -5   2  13       20.85       20.22      1.94 o 
  -4   2  13      240.15      230.71      4.68 o 
  -3   2  13       18.19       19.57      1.81 o 
  -2   2  13      180.51      183.63      4.12 o 
  -1   2  13      404.25      403.10      7.01 o 
   0   2  13       15.67       26.89      2.65 o 
   1   2  13       58.83       58.48      2.55 o 
   2   2  13      307.51      281.92      5.65 o 
   3   2  13       46.75       45.45      2.41 o 
   4   2  13      100.17       97.81      3.32 o 
   5   2  13       35.31       37.98      2.51 o 
  -8   3  13       22.17       20.69      2.39 o 
  -7   3  13       24.35       19.22      2.23 o 
  -6   3  13        0.35       -0.99      1.81 o 
  -5   3  13      112.98      105.69      3.24 o 
  -4   3  13      770.28      742.04     11.30 o 
  -3   3  13      262.43      258.90      5.12 o 
  -2   3  13      347.08      343.91      6.28 o 
  -1   3  13       44.89       41.85      2.28 o 
   0   3  13        9.35       10.07      2.22 o 
   1   3  13      163.31      161.11      3.96 o 
   2   3  13      184.18      162.22      4.10 o 
   3   3  13        1.88        0.63      2.00 o 
   4   3  13       49.39       47.68      3.19 o 
   5   3  13       14.59       20.94      2.24 o 
  -8   4  13       13.32       10.92      2.40 o 
  -7   4  13       85.80       73.28      3.17 o 
  -6   4  13       92.86       94.70      3.39 o 
  -5   4  13       31.75       33.18      2.28 o 
  -4   4  13       79.86       83.20      2.86 o 
  -3   4  13       89.42       81.73      2.78 o 
  -2   4  13      229.59      219.38      4.67 o 
  -1   4  13       16.42       16.73      1.96 o 
   0   4  13       33.09       30.84      2.11 o 
   1   4  13       64.98       54.77      2.56 o 
   2   4  13      209.22      174.69      4.31 o 
   3   4  13       40.91       45.60      2.61 o 
   4   4  13      112.76      105.24      3.45 o 
  -7   5  13       14.39       16.17      2.75 o 
  -6   5  13      118.23      119.95      3.73 o 
  -5   5  13      153.31      161.28      4.19 o 
  -4   5  13       83.84       80.25      2.79 o 
  -3   5  13      178.45      198.52      4.43 o 
  -2   5  13       45.28       39.32      2.31 o 
  -1   5  13       54.46       55.81      2.53 o 
   0   5  13       76.66       59.35      2.34 o 
   1   5  13       38.33       36.20      2.00 o 
   2   5  13       19.81       18.80      1.87 o 
   3   5  13      169.86      163.00      4.28 o 
   4   5  13        2.59        0.48      2.03 o 
  -7   6  13        0.07        4.44      2.68 o 
  -6   6  13      159.65      174.13      5.67 o 
  -5   6  13       89.01       87.93      3.76 o 
  -4   6  13       55.95       62.58      3.75 o 
  -3   6  13      308.60      316.85      5.97 o 
  -2   6  13        6.82        1.83      1.69 o 
  -1   6  13        2.49        1.86      1.57 o 
   0   6  13      261.36      239.40      4.55 o 
   1   6  13        7.66        3.16      1.52 o 
   2   6  13       10.52       13.88      1.90 o 
   3   6  13        0.26        2.09      1.78 o 
  -6   7  13      139.57      152.88      4.60 o 
  -5   7  13       17.09       12.93      2.52 o 
  -4   7  13        1.34       -1.43      3.60 o 
  -3   7  13      191.29      183.80      4.34 o 
  -2   7  13       15.09       21.59      2.02 o 
  -1   7  13       76.40       74.23      2.89 o 
   0   7  13        3.43        5.16      1.87 o 
   1   7  13      159.92      141.41      3.88 o 
   2   7  13       18.81       13.44      2.10 o 
  -4   8  13        3.05        3.63      2.94 o 
  -3   8  13       68.59       60.83      2.70 o 
  -2   8  13       58.59       56.75      2.79 o 
  -1   8  13        4.07        2.43      1.87 o 
   0   8  13        1.09        2.50      1.93 o 
   1   8  13        8.76        5.94      2.05 o 
  -8   0  14       93.40       79.11      4.90 o 
  -6   0  14      126.24      120.31      7.45 o 
  -4   0  14        1.65        0.81      3.23 o 
  -2   0  14       19.22       25.91      2.86 o 
   2   0  14      112.07      100.15      4.59 o 
   4   0  14        5.27        4.04      5.85 o 
  -8   1  14        0.95        1.40      2.08 o 
  -7   1  14      157.12      149.60      4.28 o 
  -6   1  14       13.30        8.12      2.87 o 
  -5   1  14       22.74       18.25      2.32 o 
  -4   1  14        0.14       -0.87      1.64 o 
  -3   1  14       58.34       58.97      2.48 o 
  -2   1  14      475.96      494.47      8.28 o 
  -1   1  14       19.55       25.34      4.26 o 
   0   1  14      578.50      581.10      9.51 o 
   1   1  14      209.71      208.77      4.75 o 
   2   1  14        5.23        3.52      1.89 o 
   3   1  14        0.00       -1.77      1.77 o 
   4   1  14       38.24       37.47      2.48 o 
  -8   2  14        2.05        0.77      2.02 o 
  -7   2  14      117.41      110.17      4.19 o 
  -6   2  14       73.63       68.04      4.09 o 
  -5   2  14      119.88      108.14      3.79 o 
  -4   2  14      238.57      229.83      4.83 o 
  -3   2  14      160.61      157.63      3.89 o 
  -2   2  14       16.85       14.40      1.85 o 
  -1   2  14      191.01      195.40      4.47 o 
   0   2  14       10.79       17.14      3.36 o 
   1   2  14      157.05      159.55      4.12 o 
   2   2  14       90.46      108.82      4.21 o 
   3   2  14        1.89        1.45      1.84 o 
   4   2  14        4.42        3.68      1.92 o 
  -7   3  14       53.49       47.16      3.28 o 
  -6   3  14       12.30       13.02      7.37 o 
  -5   3  14      158.53      146.20      4.44 o 
  -4   3  14      140.38      167.71      4.07 o 
  -3   3  14       14.40       16.68      2.36 o 
  -2   3  14        0.05       -1.72      1.72 o 
  -1   3  14       41.67       43.88      2.42 o 
   0   3  14        9.28        9.20      2.44 o 
   1   3  14        0.78        1.61      1.75 o 
   2   3  14       22.30       23.11      3.04 o 
   3   3  14       10.90       16.86      2.08 o 
   4   3  14       16.05       16.56      2.22 o 
  -7   4  14      105.29      112.15      4.49 o 
  -6   4  14       65.83       65.59      5.61 o 
  -5   4  14      131.16      117.19      4.13 o 
  -4   4  14      267.45      279.70      5.55 o 
  -3   4  14        1.16        0.49      1.78 o 
  -2   4  14      342.52      348.02      6.52 o 
  -1   4  14      106.35       98.18      4.14 o 
   0   4  14       62.24       70.49      2.92 o 
   1   4  14       21.73       24.86      2.63 o 
   2   4  14       33.52       42.73      2.66 o 
   3   4  14        1.16        1.57      1.97 o 
   4   4  14        1.98        7.73      2.84 o 
  -7   5  14        2.35        0.38      3.32 o 
  -6   5  14       27.51       29.95      3.47 o 
  -5   5  14       29.33       37.50      2.79 o 
  -4   5  14      300.06      300.03      7.59 o 
  -3   5  14        2.51        0.43      1.80 o 
  -2   5  14      117.26      111.66      3.42 o 
  -1   5  14       24.56       22.80      2.14 o 
   0   5  14      183.24      184.58      4.47 o 
   1   5  14        5.91        1.43      1.80 o 
   2   5  14      209.26      208.34      4.92 o 
   3   5  14        4.43        4.41      2.16 o 
  -6   6  14       17.48       12.01      4.37 o 
  -5   6  14       15.34       16.32      2.98 o 
  -4   6  14        1.43        6.56      2.73 o 
  -3   6  14        2.37       -0.71      1.97 o 
  -2   6  14      130.90      142.80      3.94 o 
  -1   6  14       16.23       14.43      1.79 o 
   0   6  14       21.35       26.65      1.99 o 
   1   6  14       54.04       52.30      2.35 o 
   2   6  14       31.00       28.93      2.14 o 
  -5   7  14      230.97      257.24      7.97 o 
  -4   7  14        1.99       -2.51      3.79 o 
  -3   7  14        1.35       -0.08      1.85 o 
  -2   7  14       27.53       38.48      2.42 o 
  -1   7  14        0.06        0.37      2.15 o 
   0   7  14       12.19       13.81      2.00 o 
   1   7  14        2.44        1.80      2.01 o 
  -3   8  14        1.20       -2.25      2.52 o 
  -2   8  14       11.87       17.66      2.18 o 
  -1   8  14      119.91      116.79      4.13 o 
  -7   0  15       25.98       23.87      4.48 o 
  -5   0  15      113.78      103.91      6.90 o 
  -3   0  15      929.24      943.80     20.00 o 
  -1   0  15        0.01       -0.11      4.58 o 
   1   0  15       62.78       50.30      5.67 o 
   3   0  15       45.83       42.83      3.82 o 
  -7   1  15        0.11        0.30      2.91 o 
  -6   1  15       31.26       29.17      3.39 o 
  -5   1  15        1.85        0.92      2.03 o 
  -4   1  15       43.59       43.77      2.82 o 
  -3   1  15      111.61      121.57      3.50 o 
  -2   1  15        6.91        4.82      2.16 o 
  -1   1  15       67.21       72.43      2.87 o 
   0   1  15        4.96       17.44      4.03 o 
   1   1  15      488.40      483.18      8.50 o 
   2   1  15       41.52       36.42      2.53 o 
   3   1  15      197.02      191.65      4.82 o 
  -7   2  15        0.79       -2.02      2.68 o 
  -6   2  15      144.30      117.81      5.33 o 
  -5   2  15       18.42       14.76      2.31 o 
  -4   2  15        7.50       12.92      1.98 o 
  -3   2  15       33.67       40.79      2.38 o 
  -2   2  15       57.00       55.18      2.51 o 
  -1   2  15        0.03       -0.85      1.77 o 
   0   2  15       46.58       47.98      2.58 o 
   1   2  15       77.61       69.46      2.98 o 
   2   2  15       26.27       29.82      2.34 o 
   3   2  15       19.91       20.24      2.21 o 
  -7   3  15        0.24       -0.45      2.72 o 
  -6   3  15        7.89       13.67      4.50 o 
  -5   3  15        0.03       -1.67      1.99 o 
  -4   3  15       31.20       30.29      2.82 o 
  -3   3  15      432.43      449.15      7.91 o 
  -2   3  15        2.23       -0.42      1.87 o 
  -1   3  15       41.78       48.92      2.61 o 
   0   3  15        2.75        5.55      1.98 o 
   1   3  15       12.78       19.33      2.32 o 
   2   3  15        6.14        3.43      1.85 o 
   3   3  15       39.25       43.35      2.66 o 
  -6   4  15       90.51      100.07      5.03 o 
  -5   4  15        5.36        2.70      2.12 o 
  -4   4  15       29.79       21.36      2.13 o 
  -3   4  15      103.63      100.52      3.33 o 
  -2   4  15       13.44       15.01      2.05 o 
  -1   4  15       11.87        5.82      2.00 o 
   0   4  15       47.27       44.07      2.62 o 
   1   4  15       14.97       16.27      2.03 o 
   2   4  15       95.88      104.09      3.64 o 
  -6   5  15       37.41       42.04      5.75 o 
  -5   5  15        6.06       11.58      2.47 o 
  -4   5  15        0.31       -2.08      2.08 o 
  -3   5  15        1.23        2.33      1.81 o 
  -2   5  15        6.39        3.84      1.95 o 
  -1   5  15        2.60       -0.74      1.94 o 
   0   5  15       52.52       59.34      2.83 o 
   1   5  15        0.38        0.66      1.78 o 
   2   5  15       33.04       39.74      2.61 o 
  -5   6  15       17.20       24.46      3.43 o 
  -4   6  15       16.84       13.72      2.96 o 
  -3   6  15        0.02        3.39      3.51 o 
  -2   6  15        4.01        7.68      2.31 o 
  -1   6  15       13.39       15.22      2.24 o 
   0   6  15        4.91        7.55      1.99 o 
   1   6  15        0.38       -0.48      2.52 o 
  -3   7  15       17.46       13.69      2.51 o 
  -2   7  15        7.73        4.30      2.26 o 
  -1   7  15      115.86      117.42      3.69 o 
  -6   0  16       37.46       38.12      5.09 o 
  -4   0  16        9.54        1.95      2.67 o 
  -2   0  16      194.79      206.50      6.76 o 
   0   0  16      315.26      319.10      9.17 o 
   2   0  16       93.37       91.13      4.95 o 
  -6   1  16      129.87      120.47      5.62 o 
  -5   1  16       30.24       31.76      3.76 o 
  -4   1  16       76.45       71.63      2.94 o 
  -3   1  16        6.56        3.09      1.82 o 
  -2   1  16        0.83       -1.82      1.82 o 
  -1   1  16      107.44      111.21      3.56 o 
   0   1  16      119.15      141.12      4.68 o 
   1   1  16       50.17       64.74      4.52 o 
   2   1  16        5.58        7.94      2.15 o 
  -6   2  16       34.87       35.01      3.73 o 
  -5   2  16        4.73        0.85      2.60 o 
  -4   2  16       18.97       19.67      2.20 o 
  -3   2  16      150.13      153.75      4.08 o 
  -2   2  16      246.43      243.84      6.51 o 
  -1   2  16        3.67        3.65      1.84 o 
   0   2  16       89.72       85.45      3.56 o 
   1   2  16        6.06        6.90      1.95 o 
   2   2  16       16.66       18.07      2.18 o 
  -6   3  16        2.64        1.84      2.98 o 
  -5   3  16        0.16        0.66      2.34 o 
  -4   3  16       56.31       59.27      2.71 o 
  -3   3  16       35.27       34.96      3.01 o 
  -2   3  16       44.12       52.87      3.27 o 
  -1   3  16       55.66       62.41      2.85 o 
   0   3  16        6.65        9.20      2.12 o 
   1   3  16       79.03       89.97      3.41 o 
   2   3  16      125.45      140.50      4.21 o 
  -5   4  16       92.15       97.86      4.08 o 
  -4   4  16        5.27        0.27      2.22 o 
  -3   4  16        6.93        5.98      2.04 o 
  -2   4  16       19.85       21.68      2.21 o 
  -1   4  16       47.66       49.02      2.82 o 
   0   4  16        3.48        2.96      2.03 o 
   1   4  16        0.00        2.64      2.53 o 
  -4   5  16        0.23       -0.53      3.20 o 
  -3   5  16       11.88       10.00      2.84 o 
  -2   5  16       99.34      104.48      3.58 o 
  -1   5  16        4.89        5.51      2.13 o 
   0   5  16       65.16       66.40      3.02 o 
  -5   0  17        0.43        1.25      4.01 o 
  -3   0  17        5.90        5.37      3.12 o 
  -1   0  17      228.80      238.31      7.76 o 
   1   0  17      110.47      132.78     10.27 o 
  -5   1  17       32.97       30.43      3.61 o 
  -4   1  17       97.71      106.08      3.55 o 
  -3   1  17        3.10        2.74      2.06 o 
  -2   1  17       15.88       15.17      2.35 o 
  -1   1  17      129.94      138.52      4.11 o 
   0   1  17      110.05      126.11      3.99 o 
   1   1  17       27.29       36.02      2.69 o 
  -5   2  17        8.41        6.17      2.43 o 
  -4   2  17       27.43       33.75      2.46 o 
  -3   2  17        4.34        4.93      1.98 o 
  -2   2  17      255.53      279.47      6.00 o 
  -1   2  17       41.39       49.15      2.91 o 
   0   2  17      125.18      126.12      5.07 o 
  -4   3  17       37.50       39.97      2.62 o 
  -3   3  17        3.34        2.90      2.06 o 
  -2   3  17        0.71        0.65      1.91 o 
  -1   3  17       18.57       21.80      2.30 o 
   0   3  17        0.26        2.23      2.06 o 
  -3   4  17       16.50       13.39      2.47 o 
  -2   4  17        3.33        4.94      2.06 o 
  -1   4  17       88.11       84.99      3.33 o 
  -2   0  18       70.12       80.11      4.75 o 
                                                 
